# Supplementary material for: A key role for sex chromosomes in the regulation of parthenogenesis in the brown alga Ectocarpus
Source: PLoS Genet. 2019 Jun 13;15(6):e1008211. doi: 10.1371/journal.pgen.1008211 (PMC6592573; doi:10.1371/journal.pgen.1008211)
Supplement: S1 Table — SP: sporophyte; GA: gametophyte; P+: positive parthenogenetic capacity; P- negative parthenogenetic capacity. (XLSX) [file pgen.1008211.s002.xlsx]

## Sheet: Sheet1
Table S1. Summary of the strains used in this study. SP: sporophyte; GA: gametophyte; P+: positive parthenogenetic capacity; P- negative parthenogenetic capacity.
Strain name	Species	Origin	Isolation location	Generation	Sex	Parthenogenetic capacity	Parental strains	Usage
EA1	Ectocarpus siliculosus	field	Italy, Naples	GA	female	P+		Parental female strain, parthenogenetic, used for genetic map
RB1	Ectocarpus siliculosus	field	Italy, Naples	GA	male	P-		Parental male strain, non-parthenogenetic, used for genetic map
Ec236	Ectocarpus siliculosus	lab	Italy, Naples	SP			EA1 f x RB1 m	Progeny used for Rad seq analysis
Ec620	Ectocarpus siliculosus	lab	Italy, Naples	SP			Ec236-91f P+ x Ec236-202m P+	Progeny used to study the genetics of parthenogenesis
Ec696	Ectocarpus siliculosus	lab	Italy, Naples	SP			Ec236-91f P+ x Ec236-202m P+	Progeny used to study the genetics of parthenogenesis
Ec560	Ectocarpus sp7	lab	Peru	GA	female	P+		Cross for testing fusion success
NZKU1_3	Ectocarpus sp1	lab	New Zealand	GA	male	P-		Transcriptome sequencing
NZKU32-22-21	Ectocarpus sp1	lab	New Zealand	GA	female	P+		Transcriptome sequencing
