# Supplementary material for: A key role for sex chromosomes in the regulation of parthenogenesis in the brown alga Ectocarpus
Source: PLoS Genet. 2019 Jun 13;15(6):e1008211. doi: 10.1371/journal.pgen.1008211 (PMC6592573; doi:10.1371/journal.pgen.1008211)
Supplement: S2 Table — P+: positive parthenogenetic capacity; P- negative parthenogenetic capacity. (XLSX) [file pgen.1008211.s003.xlsx]

## Sheet: Sheet1
Table S2. Contingency table for parthenogenetic capacity and sex for the 272 progeny derived for the cross between E. siliculosus strains EA1 and RB1. P+, positive parthenogenetic capacity; P-, negative parthenogenetic capacity.
		Female	Male	Total
	P+	144	44	188
	P-	0	84	84
	Total	144	128	272
	(segregating population from Ec236)
