# Supplementary material for: A key role for sex chromosomes in the regulation of parthenogenesis in the brown alga Ectocarpus
Source: PLoS Genet. 2019 Jun 13;15(6):e1008211. doi: 10.1371/journal.pgen.1008211 (PMC6592573; doi:10.1371/journal.pgen.1008211)
Supplement: S3 Table — Strains used for the RAD-seq, gamete size measurements and fitness measurements are marked with a cross. P+, positive parthenogenetic capacity; P-, negative parthenogenetic capacity. (XLSX) [file pgen.1008211.s004.xlsx]

## Sheet: Sheet1
Table S3. Parthenogenetic capacity and sex of the 272 progeny derived for the cross between E. siliculosus strains EA1 and RB1. Strains used for the RAD-seq, gamete size measurements, and fitness measurements are marked with a cross. P+, positive parthenogenetic capacity; P-, negative parthenogenetic capacity.
E. siliculosus strain reference	Sex	Parthenogenesis capacity	RADseq	Gamete size	Fitness measurement
Ec236-236	female	P+
Ec236-99	female	P+
Ec236-97	male	P-	x
Ec236-96	male	P-
Ec236-95	female	P+	x
Ec236-94	female	P+
Ec236-92	female	P+
Ec236-91	female	P+
Ec236-90	male	P-	x
Ec236-9	male	P-
Ec236-88	female	P+
Ec236-87	male	P-	x
Ec236-86	female	P+
Ec236-84	male	P-	x
Ec236-81	female	P+
Ec236-80	female	P+
Ec236-8	male	P+	x
Ec236-78	female	P+
Ec236-77	female	P+
Ec236-76	male	P-	x
Ec236-75	female	P+
Ec236-74	female	P+
Ec236-73	male	P-	x
Ec236-72	female	P+
Ec236-71	female	P+
Ec236-70	male	P-	x
Ec236-7	male	P-	x
Ec236-69	female	P+
Ec236-67	female	P+
Ec236-66	female	P+
Ec236-65	female	P+		x
Ec236-64	female	P+
Ec236-63	male	P+	x
Ec236-62	male	P+
Ec236-61	male	P-	x
Ec236-60	female	P+
Ec236-6	female	P+
Ec236-59	male	P-	x
Ec236-58	female	P+
Ec236-57	male	P+	x
Ec236-56	male	P+	x
Ec236-55	male	P-	x
Ec236-54	female	P+	x
Ec236-53	male	P-	x
Ec236-52	male	P-	x
Ec236-50	male	P+	x
Ec236-5	female	P+
Ec236-48	female	P+
Ec236-47	male	P-	x
Ec236-46	female	P+
Ec236-44	female	P+
Ec236-43	female	P+	x
Ec236-42	female	P+
Ec236-41	female	P+
Ec236-40	male	P+	x
Ec236-4	female	P+
Ec236-39	female	P+			x
Ec236-38	male	P-	x
Ec236-37	male	P-	x
Ec236-36	male	P-	x
Ec236-35	female	P+
Ec236-34	male	P+	x		x
Ec236-32	male	P-	x
Ec236-31	male	P-	x
Ec236-301	male	P-	x
Ec236-300	male	P-	x
Ec236-30	female	P+
Ec236-3	female	P+
Ec236-299	female	P+
Ec236-298	male	P-	x		x
Ec236-297	male	P+
Ec236-296	female	P+
Ec236-295	female	P+
Ec236-294	male	P-	x
Ec236-292	male	P-	x
Ec236-291	female	P+
Ec236-290	female	P+
Ec236-29	male	P-	x
Ec236-289	male	P-	x
Ec236-288	female	P+
Ec236-287	male	P-	x
Ec236-286	male	P+	x
Ec236-285	female	P+
Ec236-284	female	P+			x
Ec236-282	female	P+
Ec236-281	female	P+
Ec236-280	female	P+
Ec236-28	female	P+
Ec236-279	male	P+
Ec236-278	male	P+	x
Ec236-277	male	P+	x
Ec236-276	male	P-	x	x
Ec236-274	female	P+	x
Ec236-273	female	P+	x
Ec236-272	male	P-	x
Ec236-271	male	P-	x
Ec236-270	female	P+	x
Ec236-27	male	P+	x
Ec236-269	female	P+
Ec236-268	female	P+
Ec236-267	male	P-	x
Ec236-266	male	P-	x
Ec236-265	female	P+	x
Ec236-264	female	P+
Ec236-263	male	P-	x
Ec236-262	male	P-	x
Ec236-261	male	P-	x
Ec236-260	male	P+
Ec236-26	female	P+
Ec236-259	male	P-	x
Ec236-257	male	P-
Ec236-256	female	P+
Ec236-255	male	P+
Ec236-254	female	P+
Ec236-253	male	P-	x
Ec236-252	female	P+
Ec236-25	male	P-	x
Ec236-249	female	P+	x
Ec236-248	female	P+	x
Ec236-247	male	P-	x
Ec236-246	female	P+	x
Ec236-245	male	P+	x		x
Ec236-243	male	P-	x
Ec236-242	male	P+	x
Ec236-241	female	P+
Ec236-240	male	P+	x
Ec236-24	male	P-	x
Ec236-239	male	P-	x
Ec236-238	female	P+	x
Ec236-237	male	P-	x
Ec236-235	female	P+
Ec236-234	female	P+	x
Ec236-233	male	P+	x		x
Ec236-232	female	P+	x
Ec236-231	female	P+	x
Ec236-230	male	P-	x
Ec236-23	female	P+
Ec236-229	male	P-	x
Ec236-228	female	P+	x
Ec236-227	female	P+	x
Ec236-226	female	P+	x
Ec236-224	female	P+	x
Ec236-223	female	P+	x
Ec236-222	female	P+	x
Ec236-221	female	P+
Ec236-220	female	P+
Ec236-22	female	P+
Ec236-218	female	P+
Ec236-217	female	P+
Ec236-216	female	P+
Ec236-215	male	P+	x
Ec236-214	female	P+
Ec236-213	female	P+
Ec236-212	male	P+	x
Ec236-211	female	P+
Ec236-210	male	P+		x
Ec236-21	male	P+	x
Ec236-209	female	P+
Ec236-208	male	P-	x
Ec236-207	female	P+
Ec236-206	male	P-	x
Ec236-205	female	P+
Ec236-204	male	P-	x
Ec236-203	female	P+	x	x	x
Ec236-202	male	P+	x
Ec236-201	female	P+	x
Ec236-200	female	P+	x
Ec236-20	female	P+
Ec236-2	female	P+
Ec236-199	female	P+	x
Ec236-198	male	P-	x
Ec236-196	male	P-	x
Ec236-195	male	P-	x
Ec236-194	male	P-	x
Ec236-193	male	P-	x
Ec236-192	male	P+	x
Ec236-191	male	P-	x
Ec236-190	male	P+	x
Ec236-19	male	P-	x
Ec236-189	female	P+	x
Ec236-188	female	P+	x
Ec236-187	female	P+
Ec236-186	female	P+
Ec236-185	female	P+
Ec236-184	male	P-	x
Ec236-183	female	P+
Ec236-182	female	P+	x
Ec236-181	male	P+	x
Ec236-180	female	P+
Ec236-18	male	P-
Ec236-179	female	P+
Ec236-178	female	P+
Ec236-177	female	P+
Ec236-176	male	P-	x
Ec236-175	female	P+
Ec236-174	female	P+
Ec236-173	female	P+
Ec236-172	female	P+
Ec236-171	female	P+
Ec236-170	female	P+
Ec236-17	male	P-	x
Ec236-169	male	P+	x
Ec236-168	male	P+	x
Ec236-167	female	P+
Ec236-166	male	P-	x
Ec236-165	male	P-	x
Ec236-164	male	P+	x
Ec236-163	male	P-	x
Ec236-162	male	P-	x
Ec236-161	female	P+	x
Ec236-160	male	P-	x
Ec236-16	male	P-	x
Ec236-159	female	P+	x
Ec236-158	female	P+	x
Ec236-157	female	P+	x
Ec236-156	male	P-	x
Ec236-155	male	P+	x
Ec236-154	male	P+	x
Ec236-153	male	P+
Ec236-152	female	P+	x
Ec236-151	male	P+	x
Ec236-150	male	P-	x
Ec236-149	male	P-	x
Ec236-148	female	P+
Ec236-147	female	P+	x
Ec236-146	male	P+	x
Ec236-145	female	P+	x
Ec236-144	male	P+	x
Ec236-143	female	P+	x
Ec236-141	male	P+	x
Ec236-140	female	P+
Ec236-14	male	P+	x
Ec236-139	male	P-	x
Ec236-138	male	P-	x
Ec236-136	male	P-	x
Ec236-135	female	P+
Ec236-134	female	P+
Ec236-133	female	P+
Ec236-132	male	P+	x
Ec236-131	female	P+
Ec236-130	female	P+
Ec236-13	female	P+
Ec236-129	female	P+
Ec236-128	female	P+
Ec236-127	female	P+
Ec236-126	female	P+
Ec236-125	male	P+	x
Ec236-124	female	P+
Ec236-123	male	P-	x
Ec236-121	female	P+
Ec236-120	male	P-	x
Ec236-118	female	P+
Ec236-117	female	P+
Ec236-116	male	P-	x
Ec236-115	male	P-
Ec236-114	female	P+
Ec236-113	female	P+
Ec236-112	male	P+
Ec236-111	female	P+
Ec236-110	male	P-	x
Ec236-11	male	P+	x
Ec236-109	male	P-	x
Ec236-108	male	P-	x
Ec236-107	female	P+
Ec236-106	female	P+
Ec236-105	female	P+	x
Ec236-104	female	P+
Ec236-103	male	P-	x
Ec236-101	female	P+	x
Ec236-100	male	P+	x
Ec236-10	male	P-	x	x	x
Ec236-1	male	P-	x
