# Supplementary material for: A key role for sex chromosomes in the regulation of parthenogenesis in the brown alga Ectocarpus
Source: PLoS Genet. 2019 Jun 13;15(6):e1008211. doi: 10.1371/journal.pgen.1008211 (PMC6592573; doi:10.1371/journal.pgen.1008211)
Supplement: S4 Table — P+, positive parthenogenetic capacity; P-, negative parthenogenetic capacity. (XLSX) [file pgen.1008211.s005.xlsx]

## Sheet: Sheet1
Table S4. Summary of the phenotyping and sexing of strains grown under different conditions and after several generations. P+, positive parthenogenetic capacity; P-, negative parthenogenetic capacity.
	Strain	Sex	Original phenotype	Phenotype high light	Phenotype 20°C	Phenotype 10°C
	Ec236-10	male	P+	P+	P+	P+
	Ec236-100	male	P+	P+	P+	P+
	Ec236-101	female	P+	P+	P+	P+
	Ec236-121	female	P+	P+	P+	P+
	Ec236-138	male	P-	P-	P-	P-
	Ec236-139	male	P-	P-	P-	P-
	Strain	Sex	Phenotype1st generation	Phenotype 2nd generation
	Ec236-284	female	P+	P+
	Ec236-65	female	P+	P+
	Ec236-34	male	P+	P+
	EA1	female	P+	P+
	Rb1	male	P-	P-
	Ec236-154	male	P+	P+
	Ec236-191	male	P-	P-
	Ec236-298	male	P-	P-
	Ec236-203	female	P+	P+
	Ec236-10	male	P-	P-
	Ec236-39	female	P+	P+
	Ec236-245	male	P+	P+
	Ec236-59	male	P-	P-
	Ec236-276	male	P-	P-
	Ec236-298	male	P-	P-
	Ec236-11	male	P+	P+
	Ec236-100	male	P+	P+
	Ec236-168	male	P+	P+
	Ec236-202	male	P+	P+
	Ec236-210	male	P+	P+
	Ec236-233	male	P+	P+
	Ec236-245	male	P+	P+
	Ec239-23	female	P+	P+
	Ec236-91	female	P+	P+
	Ec236-95	female	P+	P+
	Ec236-179	female	P+	P+
	Ec236-211	female	P+	P+
	Ec236-221	female	P+	P+
	Ec236-222	female	P+	P+
