# Supplementary material for: A key role for sex chromosomes in the regulation of parthenogenesis in the brown alga Ectocarpus
Source: PLoS Genet. 2019 Jun 13;15(6):e1008211. doi: 10.1371/journal.pgen.1008211 (PMC6592573; doi:10.1371/journal.pgen.1008211)
Supplement: S5 Table — (XLSX) [file pgen.1008211.s006.xlsx]

## Sheet: Sheet1
Table S5. Phenotypes of the progeny derived from two different heterozygous sporophytes obtained by crossing a male P+ strain (Ec236-202) and a female P+ strain (Ec236-91). P+, positive parthenogenetic capacity; P-, negative parthenogenetic capacity.
Parental Strains	Strain	Sex	Parthenogenetic capacity
Ec236-91 f P+ X Ec236-202 m P+ (Ec620)	Ec620-1	Female	P+
	Ec620-2	Male	P+
	Ec620-3	Female	P+
	Ec620-8	Male	P+
	Ec620-9	Female	P+
	Ec620-11	Male	P+
	Ec620-13	Female	P+
	Ec620-14	Female	P+
	Ec620-15	Male	P+
	Ec620-17	Male	P+
	Ec620-19	Male	P+
	Ec620-20	Female	P+
Ec236-91 f P+ X Ec236-202 m P+ (Ec696)	Ec696-1	Female	P+
	Ec696-2	Female	P+
	Ec696-3	Female	P+
	Ec696-4	Female	P+
	Ec696-6	Male	P+
	Ec696-7	Female	P+
	Ec696-8	Female	P+
	Ec696-9	Female	P+
	Ec696-10	Male	P+
	Ec696-11	Female	P+
	Ec696-12	Female	P+
