# Supplementary material for: A key role for sex chromosomes in the regulation of parthenogenesis in the brown alga Ectocarpus
Source: PLoS Genet. 2019 Jun 13;15(6):e1008211. doi: 10.1371/journal.pgen.1008211 (PMC6592573; doi:10.1371/journal.pgen.1008211)
Supplement: S7 Table — For each QTL, the name, the linkage disequilibrium (LD) within the chromosome, the significance obtained with the Kruskal-Wallis test and the percentage of variance explained (PVE) determined using the Interval Mapping method (IM) is given. The number of genes found in each QTL interval is also indicated. (XLSX) [file pgen.1008211.s008.xlsx]

## Sheet: Sheet1
Table S7. QTL analysis results. For each QTL, the name, the peak position, the confidence interval and the LOD (Sex QTL) or significance obtained from the Kruskal-Wallis (KW) test (Parthenogenesis QTLs) are indicated and the percentage of variance explained (PVE) determined using the Interval Mapping method (IM) is given. The number of genes found in each QTL interval is also indicated.
Full dataset (males and females, n=124)
LG	QTL name	QTL interval (cM)	QTL peak (cM)	K value	Significance (KW)	% PVE	Number of genes
LG2	P1	44.84 - 52	51	20.392	*******	16.6	44/42*
LG18	P2	92.77 - 95.59	93.98	19.993	*******	16.3	30
LG18	P3	27.06 - 34.33	33.12	14.634	******	11.9	95
Total						44.8	169-167*
*male/female
Data subset (only males, n=93)
LG	QTL name	QTL interval (cM)	QTL peak (cM)	K value	Significance (KW)	% PVE	Number of genes
LG18	P2	92.77 - 95.59	93.98	19.993	*******	21.4	30
Data subset (females and males, n=93)
LG	QTL name	QTL interval (cM)	QTL peak (cM)	K value	Significance (KW)	% PVE	Number of genes
LG18	P2	92.77 - 93.98	93.98	13.624	******	14.8	30
