# Supplementary material for: A key role for sex chromosomes in the regulation of parthenogenesis in the brown alga Ectocarpus
Source: PLoS Genet. 2019 Jun 13;15(6):e1008211. doi: 10.1371/journal.pgen.1008211 (PMC6592573; doi:10.1371/journal.pgen.1008211)
Supplement: S8 Table — P+, positive parthenogenetic capacity; P-, negative parthenogenetic capacity. Allele A represents the paternal allele, allele B the maternal allele. (XLSX) [file pgen.1008211.s009.xlsx]

## Sheet: Sheet1
Table S8. Genotypes of strains used for the cross between two parthenogenetic strains. P+, positive parthenogenetic capacity; P-, negative parthenogenetic capacity. Allele A represents the paternal allele, allele B the maternal allele.
Strain	Phenotype	Sex	Allele P1	Allele P2	Allele P3
Ec236-91	P+	female	B	B	A
Ec236-202	P+	male	A	B	B
Primers used for genotyping:
P1	FeScaf06_ex03 forward: CGTGGTGGACTCATTGACTG
	FeScaf06_ex03 reverse: AGCAGGAACATGTCCCAAAC
	68_56_ex02 forward: GGAACACCCTGCTGGAAC
	68_56_ex02 reverse: CGCTTTGCGCTGCTCTAT
P2	64629_25foward: CCAGCTATGCATGCCTCTTG
	64629_25reverse: ACCGTAATCTTGGAGGCGAA
P3	17114_19forward: ACACCCTGCATGCATGAAAG
	17114_19reverse: GTCCCTGTATGTGCAAGCAG
