# Supplementary material for: A key role for sex chromosomes in the regulation of parthenogenesis in the brown alga Ectocarpus
Source: PLoS Genet. 2019 Jun 13;15(6):e1008211. doi: 10.1371/journal.pgen.1008211 (PMC6592573; doi:10.1371/journal.pgen.1008211)
Supplement: S9 Table — The column "interaction" indicates the chromosomal locations of the pairs of loci that were found to interact, with "Pos1f" and "Pos2f" referring to the estimated positions of the QTL in cM. "Lod.full" indicates the improvement in the fit of the full 2-locus model over the null model. This measurement indicates evidence for at least one QTL, allowing for interaction. "Lod.fv1" measures the increase when the full model with QTLs on chromosomes j and k is compared to a single QTL on either chromosome j or k. This measurement indicates evidence for a second QTL allowing for the possibility of epistasis. "Lod int" measures the improvement in the fit of the full model over that of the additive model and so indicates evidence for interaction. "Pos1a" and "pos2a" are the estimated positions (in cM) of the QTL under the additive model. "Lod.add" measures the improvement comparing with the additive model. This measurement indicates evidence for at least one QTL assuming no interaction. "Lod.av1" measures the increase when the additive model with QTLs on chromosomes j and k is compared to the single QTL model with a single QTL on chromosome j and k. This measurement indicates evidence for a second QTL assuming no epistasis. (XLSX) [file pgen.1008211.s010.xlsx]

## Sheet: Sheet1
Table S9. Epistatic interactions detected for parthenogenesis loci using the full dataset (male and female individuals genotyped with the ddRAD-seq method, first table) and using a subset with only male individuals (second table). The column "interaction" indicates the chromosomal locations of the pairs of loci that were found to interact, with "Pos1f" and "Pos2f" referring to the estimated posit…
Interaction analysis using full dataset
Interaction	pos1f	pos2f	lod.full	lod.fv1	lod.int	pos1a	pos2a	lod.add	lod.av1
LG2 :LG18	47.5	92.5	9.66	5.10	1.4379	47.5	92.5	8.224	3.666
LG3 :LG9	145.0	65.0	5.82	4.11	2.7403	125.0	32.5	3.075	1.369
LG3 :LG20	102.5	60.0	5.44	4.03	3.1703	125.0	20.0	2.268	0.858
LG6 :LG6	70.0	102.5	5.27	4.03	3.0780	112.5	122.5	2.189	0.954
LG6 :LG13	0.0	27.5	5.41	4.18	3.1539	110.0	25.0	2.258	1.023
LG12:LG19	72.5	55.0	5.35	4.93	4.7218	75.0	25.0	0.624	0.209
LG18:LG18	32.5	92.5	6.77	2.35	0.0863	32.5	90.0	6.688	2.264
Interaction analysis using the male-only dataset
Interaction	pos1f	pos2f	lod.full	lod.fv1	lod.int	pos1a	pos2a	lod.add	lod.av1
LG2 :LG10	102.5	70.0	5.07	3.50	1.0068	102.5	70.0	4.06	2.49
LG2 :LG26	102.5	80.0	4.09	2.45	0.3454	102.5	80.0	3.75	2.11
LG10 :LG18	12.5	92.5	6.60	2.66	0.4763	12.5	92.5	6.13	2.18
LG11 :LG18	57.5	92.5	6.17	2.23	0.0796	57.5	92.5	6.09	2.15
