# Supplementary material for: A key role for sex chromosomes in the regulation of parthenogenesis in the brown alga Ectocarpus
Source: PLoS Genet. 2019 Jun 13;15(6):e1008211. doi: 10.1371/journal.pgen.1008211 (PMC6592573; doi:10.1371/journal.pgen.1008211)
Supplement: S10 Table — P+, positive parthenogenetic capacity. Allele A represents the paternal allele, allele B the maternal allele. (XLSX) [file pgen.1008211.s011.xlsx]

## Sheet: Sheet1
Table S10. Parthenogenetic phenotypes of male and female progeny of the cross between strains EA1 and RB1 in relation to their genotypes at the P2 and P3 parthenogenesis QTLs. P+, positive parthenogenetic capacity. Allele A represents the paternal allele, allele B the maternal allele.
	Genotype at QTL
P+ frequency by genotype	P2 QTL	P3 QTL	N° of males with indicated genotype	N° of P+ males with indicated genotype	% P+ males	N° of females with indicated genotype	% P+ females
	A	A	30	7	0.23	11	1
	A	B	29	1	0.035	4	1
	B	A	22	14	0.64	11	1
	B	B	10	5	0.5	2	1
	A	-- (missing)	2	0
	-- (missing)	A				3	1
Alleles at the P2 and P3 parthenogenesis QTLs in the 27 P+ male progeny derived from the cross between strains EA1 and RB1
QTL	genotype	N° of P+ males
P2 QTL	A allele	8
	B allele	19
P3 QTL	A allele	21
	B allele	6
