# Supplementary material for: A key role for sex chromosomes in the regulation of parthenogenesis in the brown alga Ectocarpus
Source: PLoS Genet. 2019 Jun 13;15(6):e1008211. doi: 10.1371/journal.pgen.1008211 (PMC6592573; doi:10.1371/journal.pgen.1008211)
Supplement: S11 Table — (XLSX) [file pgen.1008211.s012.xlsx]

## Sheet: Sheet1
Table S11. List of the top 20 GO terms identified in the gene ontology analysis (TopGO) for genes located within the QTL intervals.
	GO.ID	Term	N. of genes	N. genes with significant p-values	Expected n. genes	TopGO p-value*
	GO:0008277	regulation of G-protein coupled receptor signalling pathway	57	57	1.03	<1e-30
	GO:0009968	negative regulation of signal transduction	57	57	1.03	<1e-30
	GO:0010648	negative regulation of cell communication	57	57	1.03	<1e-30
	GO:0023021	termination of signal transduction	57	57	1.03	<1e-30
	GO:0023057	negative regulation of signaling	57	57	1.03	<1e-30
	GO:0038032	termination of G-protein coupled receptor signalling pathway	57	57	1.03	<1e-30
	GO:0045744	negative regulation of G-protein coupled receptor signalling pathway	57	57	1.03	<1e-30
	GO:0048585	negative regulation of response to stimulus	57	57	1.03	<1e-30
	GO:0009966	regulation of signal transduction	67	57	1.21	<1e-30
	GO:0010646	regulation of cell communication	67	57	1.21	<1e-30
	GO:0023051	regulation of signaling	67	57	1.21	<1e-30
	GO:0048583	regulation of response to stimulus	67	57	1.21	<1e-30
	GO:0048523	negative regulation of cellular process	69	57	1.28	<1e-30
	GO:0048519	negative regulation of biological process	71	57	1.35	<1e-30
	GO:0007186	G-protein coupled receptor signaling pathway	84	57	1.52	<1e-30
	GO:0007165	signal transduction	205	57	3.70	<1e-30
	GO:0023052	signaling	205	57	3.70	<1e-30
	GO:0007154	cell communication	211	57	3.81	<1e-30
	GO:0051716	cellular response to stimulus	284	57	5.12	<1e-30
	GO:0050896	response to stimulus	345	57	6.28	< 1e-30
	GO:0050794	regulation of cellular process	481	57	8.69	4.7e-28
	GO:0050789	regulation of biological process	522	57	9.43	4.0e-26
	GO:0065007	biological regulation	537	57	9.90	1.8e-25
	GO:0009987	cellular process	2614	85	43.27	6.1e-06
	GO:0008150	biological process	3936	71	71.00	1.00000
	*p-value obtained for the "Classic" algorithm used with "Fisher" statistics
