# Supplementary material for: A key role for sex chromosomes in the regulation of parthenogenesis in the brown alga Ectocarpus
Source: PLoS Genet. 2019 Jun 13;15(6):e1008211. doi: 10.1371/journal.pgen.1008211 (PMC6592573; doi:10.1371/journal.pgen.1008211)
Supplement: S12 Table — Levels of gene expression are represented as transcript per million, TPM for P- (male) versus P+ (female) gametes. Information about the type of polymorphism in the parental strains of the E. siliculosus segregating population (EA1 female and RB1 male) is also included. Genes represented in Fig 2 are highlighted in bold. "-" means that there was no best reciprocal ortholog with a detectable level of expression in Ectocarpus species 1. Pseudogenes in the sex-determining region were removed except for those which are part of a gametologue pair, which are italicized. (XLSX) [file pgen.1008211.s013.xlsx]

## Sheet: Sheet1
Table S12. Abundances of transcripts of Ectocarpus species 1 orthologs of genes in the E. siliculosus parthenogenesis QTL intervals. Levels of gene expression are represented as transcript per million, TPM for P- (male) versus P+ (female) gametes. Information about the type of polymorphism in the parental strains of the E. siliculosus segregating population (EA1 female and RB1 male) is also inclu…
				TPM (Ectocarpus sp1)
Gene in reference Ectocarpus sp.	Linkage group in E. siliculosus	QTL	Description	Female replicate 1	Female replicate 2	Male replicate 1	Male replicate 2	log2FC(P-/P+)	padj	Polymorphism (EA1 vs Rb1)
Ec-06_003990	LG2	P1	hypothetical protein	-	-	-	-	NA	NA
Ec-13_001540	LG2	P1	hypothetical protein	113.482	117.456	178.837	129.299	0.421127	0.216493
Ec-13_001700	LG2	P1	PhosphatidyliNAsitol-4-phosphate 5-kinase	-	-	-	-	NA	NA	SNP2766985; SNP2767008
Ec-13_001390	LG2	P1	cAMP/cGMP-dependent protein kinase	4.83793	6.30916	120.097	117.712	4.09515	4.78423e-132	SNP2390005; SNP2390048
Ec-13_001400	LG2	P1	Voltage-dependent anion channel	0.93199	1.07699	0.660887	0.72246	-0.866098	0.219466
Ec-13_001410	LG2	P1	WD40/YVTN repeat-like-containing domain	11.3405	12.4351	18.224	14.13	0.113356	0.664753
Ec-13_001440	LG2	P1	hypothetical protein	29.4213	20.9327	0.78783	1.0181	-4.82214	0.000438719
Ec-13_002090	LG2	P1	Conserved hypothetical protein	0	0	0.550585	0.665238	4.46994	0.0986528
Ec-13_002100	LG2	P1	P-loop containing nucleoside triphosphate hydrolase	152.909	154.422	230.18	225.41	0.237211	0.0521275	SNP3696417
Ec-13_002110	LG2	P1	SANT: 'SWI3, ADA2, N-CoR and TFIIIB' DNA-binding domains	-	-	-	-	NA	NA
Ec-13_002120	LG2	P1	Chromosome segregation ATPases	40.3549	40.5148	59.4736	62.6288	0.264223	0.0973324
Ec-13_002130	LG2	P1	hypothetical protein	-	-	-	-	NA	NA
Ec-13_002140	LG2	P1	Cation/H+ exchanger, CPA1 family	42.8825	46.4289	98.1228	92.4274	0.763672	1.40575e-06
Ec-13_002150	LG2	P1	expressed unknwn protein	-	-	-	-	NA	NA	INDEL3769388
Ec-13_002160	LG2	P1	Threonine synthase	111.721	124.81	508.337	503.563	1.76952	1.21869e-58	SNP3777884
Ec-13_002170	LG2	P1	Signal recognition P1ticle, SRP54 subunit, GTPase domain	156.975	161.139	138.518	115.607	-0.657415	8.02707e-08	SNP3790159; SNP3790321; SNP3790366
Ec-13_002180	LG2	P1	hypothetical protein	0	0	20.4861	24.7521	9.82082	2.00527e-10	INDEL3813702; INDEL3813702
Ec-13_002190	LG2	P1	hypothetical protein	27.4104	38.5856	23.3556	17.4018	-1.01711	0.000152402
Ec-13_002200	LG2	P1	Hypothetical protein	-	-	-	-	NA	NA
Ec-13_002210	LG2	P1	Hypothetical protein	-	-	-	-	NA	NA
Ec-13_002220	LG2	P1	Nucleic acid-binding, OB-fold	74.6719	71.6848	64.1707	62.3814	-0.54257	8.50557e-05	SNP3829613; SNP3829641
Ec-17_004380	LG2	P1	Hypothetical protein	0	0	0.78783	0	1.08719	NA	SNP3344911; SNP3344927; INDEL3344936
Ec-24_003830	LG2	P1	Hypothetical protein	-	-	-	-	NA	NA
Ec-28_000100	LG2	P1	Hypothetical protein	-	-	-	-	NA	NA
Ec-13_001710*	LG2	P1	GTPase activating protein	-	-	-	-	NA	NA
Ec-13_001740	LG2	P1	Hypothetical protein	-	-	-	-	NA	NA
Ec-13_001750	LG2	P1	High mobility group domain protein	0	0	2.00964	2.91374	NA	NA
Ec-13_001770	LG2	P1	Conserved hypothetical protein	0	0	2.81349	4.15478	NA	NA
Ec-13_001800*	LG2	P1	Nucleotide-diphospho-sugar transferase domain protein	0	0	1.96694	2.23673	NA	NA
Ec-13_001810*	LG2	P1	MEMO-like domain protein	0	0	3.88162	4.191	NA	NA
Ec-13_001830*	LG2	P1	chloroplast clp protease P	0	0	6.17152	5.84837	NA	NA
Ec-13_001840*	LG2	P1	Conserved hypothetical protein	0	0	2.69664	1.08606	NA	NA
Ec-13_001870	LG2	P1	Hypothetical protein	-	-	-	-	NA	NA
Ec-13_001890	LG2	P1	Conserved hypothetical protein	-	-	-	-	NA	NA
Ec-13_001910*	LG2	P1	STE20-like serine/threonine kinase	-	-	-	-	NA	NA
Ec-13_001930/Ec13-001490**	LG2	P1	Putative thioesterase/thiol ester dehydrase-isomerase	11.6566	8.04675	9.47993	7.63601	NA	NA
Ec-13_001950*	LG2	P1	Homoaconitate hydratase	0	0	24.1274	30.15	NA	NA
Ec-13_001980	LG2	P1	Ubiquitin C-terminal hydrolase	-	-	-	-	NA	NA
Ec-13_001990*	LG2	P1	Casein kinase	-	-	-	-	NA	NA
Ec-13_002010*	LG2	P1	Hypothetical leucine rich repeat protein	-	-	-	-	NA	NA
Ec-13_002030	LG2	P1	Conserved hypothetical protein	-	-	-	-	NA	NA
Ec-13_002040*	LG2	P1	Conserved hypothetical protein	0	0	5.04985	3.05071	NA	NA
Ec-13_002060*	LG2	P1	Protein phosphatase 2C	-	-	-	-	NA	NA
Ec-13_002070*	LG2	P1	RING-type Zinc finger domain protein	-	-	-	-	NA	NA
Ec-sdr_f_000010*	LG2	P1	STE20 protein kinase	-	-	-	-	NA	NA
Ec-sdr_f_000030*	LG2	P1	Homoaconitate hydratase	-	-	-	-	NA	NA
Ec-sdr_f_000040*	LG2	P1	Casein kinase	-	-	-	-	NA	NA
Ec-sdr_f_000050	LG2	P1	Conserved hypothetical protein	-	-	-	-	NA	NA
Ec-sdr_f_000060*	LG2	P1	Nucleotide-diphospho-sugar transferase domain protein	-	-	-	-	NA	NA
Ec-sdr_f_000070*	LG2	P1	Hypothetical protein	-	-	-	-	NA	NA
Ec-sdr_f_000080*	LG2	P1	Chloroplast clp protease P	3.59359	3.06848	0	0	NA	NA
Ec-sdr_f_000090*	LG2	P1	GTPase activating protein	1.0085	1.27651	0	0	NA	NA
Ec-sdr_f_000100	LG2	P1	Hypothetical protein	-	-	-	-	NA	NA
Ec-sdr_f_000110*	LG2	P1	LRR protein	-	-	-	-	NA	NA
Ec-sdr_f_000120	LG2	P1	Histidine triad protein	-	-	-	-	NA	NA
Ec-sdr_f_000130*	LG2	P1	Pseudogene : Casein kinase fragment	-	-	-	-	NA	NA
Ec-sdr_f_000140	LG2	P1	Patched domain protein	-	-	-	-	NA	NA
Ec-sdr_f_000150*	LG2	P1	MEMO-like domain protein	-	-	-	-	NA	NA
Ec-sdr_f_000160	LG2	P1	Hypothetical protein	-	-	-	-	NA	NA
Ec-sdr_f_000170*	LG2	P1	Conserved hypothetical protein	0.414527	0.991075	0	0	NA	NA
Ec-sdr_f_000200*	LG2	P1	Protein phosphatase 2C	-	-	-	-	NA	NA
Ec-sdr_f_000220	LG2	P1	Conserved hypothetical protein	-	-	-	-	NA	NA
Ec-00_002910	LG18	P2	Hypothetical protein	-	-	-	-	NA	NA
Ec-20_004790	LG18	P2	Hypothetical protein	1.10835	1.72243	1.62803	1.35658	-0.240493	0.772248
Ec-20_004800	LG18	P2	Beta-glucosidase, family GH3	45.778	56.2269	80.6184	63.3181	0.168456	0.376023
Ec-20_004810	LG18	P2	T-complex protein 10, C-terminal domain	3.31424	0.950864	8.59491	11.0337	1.829	0.00370366
Ec-20_004820	LG18	P2	Hypothetical protein	-	-	-	-	NA	NA
Ec-20_004830	LG18	P2	Hypothetical protein	-	-	-	-	NA	NA
Ec-20_004840	LG18	P2	conserved unkNAwn protein	-	-	-	-	NA	NA
Ec-20_004850	LG18	P2	hypothetical protein	-	-	-	-	NA	NA
Ec-20_004860	LG18	P2	violaxanthin de-epoxidase-related protein of unkNAwn function	0.730585	0.476379	0.538252	0.243876	-0.970905	0.493432
Ec-20_004870	LG18	P2	Hypothetical protein	-	-	-	-	NA	NA
Ec-20_004880	LG18	P2	Phosphorylated CTD interacting factor 1, WW domain	-	-	-	-	NA	NA
Ec-20_004890	LG18	P2	Ankyrin repeat-containing domain	60.9882	68.931	151.516	151.538	0.894975	3.52638e-14	SNP4920662
Ec-20_004900	LG18	P2	WW domain	8.95999	10.711	11.0216	6.95213	-0.458317	0.226364
Ec-20_004910	LG18	P2	PAS domain	234.42	256.913	236.936	295.502	-0.207276	0.216355
Ec-20_004920	LG18	P2	Elongator protein 3/MiaB/NifB	1.29345	2.4482	3.49411	3.29822	0.551619	0.502945
Ec-20_004930	LG18	P2	hypothetical protein	-	-	-	-	NA	NA
Ec-20_004940	LG18	P2	expressed unkNAwn protein	31.7684	30.7268	35.1077	30.7534	-0.258363	0.357287
Ec-20_004950	LG18	P2	P-loop containing nucleoside triphosphate hydrolase	20.5077	19.4723	51.4026	50.7753	1.0197	4.27646e-06
Ec-20_004960	LG18	P2	putative, spindle assembly abNArmal protein 6	2.96688	2.48269	5.40991	3.99451	0.446212	0.499197	INDEL4967685
Ec-20_004970	LG18	P2	conserved unkNAwn protein	2.88971	5.50151	9.75777	8.25279	0.792347	0.11873
Ec-20_004980	LG18	P2	Cellulose synthase (UDP-forming), family GT2	26.8244	26.4249	10.8263	11.2919	-1.59991	4.83494e-22
Ec-20_004990	LG18	P2	Cellulose synthase (UDP-forming), family GT2	31.7837	25.3301	8.1858	5.71445	-2.37655	1.10346e-22
Ec-20_005000	LG18	P2	expressed unkNAwn protein	12.6964	13.2804	7.77059	7.33831	-1.11274	0.000513298
Ec-20_005010	LG18	P2	Fatty acid desaturase	-	-	-	-	NA	NA
Ec-20_005020	LG18	P2	Glycerol:H+ symporter	1.31304	1.04643	1.56661	1.85712	0.197385	0.74906
Ec-20_005030	LG18	P2	Protein phosphatase 2C (PP2C)-like domain	-	-	-	-	NA	NA
Ec-20_005050	LG18	P2	Mitochodrial transcription termination factor	721.872	966.391	2981.94	3168.33	1.86625	2.85543e-36
Ec-20_005060	LG18	P2	Domain of unkNAwn function DUF4200	0.483014	0.69289	0.489302	0.354716	-0.797128	0.642483
Ec-20_005070	LG18	P2	expressed unkNAwn protein	0.0710012	0	0.287702	0.0869032	1.94527	0.578446	INDEL5083694
Ec-20_005080	LG18	P2	SGNH hydrolase-type esterase domain	0.393762	0.0941427	0.239333	0.385561	-0.0192512	0.992715
Ec-20_001790	LG18	P3	Small GTPase superfamily	0	2.32585	2.36349	0	0.0752256	0.98455
Ec-20_001800	LG18	P3	Isopenicillin N synthase-like	-	-	-	-	NA	NA
Ec-20_001810	LG18	P3	Protein of unkNAwn function DUF1365	100.873	89.5453	83.51	77.3756	-0.242564	0.560439
Ec-20_001820	LG18	P3	EF-hand domain pair	1372.29	1264.1	924.912	914.254	-0.519695	0.000246121	Indel1822968; SNP1823095
Ec-20_001930	LG18	P3	Peptidase M24, structural domain	358.309	329.108	269.438	260.634	-0.374982	0.0941886	SNP1904191
Ec-20_001940	LG18	P3	hypothetical protein	358.309	329.108	269.438	260.634	-0.374982	0.0941886	Indel1907369; SNP1907390; SNP1908995; SNP1909194; SNP1909196
Ec-20_001950	LG18	P3	putative Glutathione S-transferase	-	-	-	-	NA	NA
Ec-20_001960	LG18	P3	Thioredoxin-like fold	1383.85	1286.2	1180.96	1107.69	-0.222063	0.1471	SNP1940537; SNP1940617
Ec-20_001970	LG18	P3	Regulator of chromosome condensation, RCC1	704.009	689.615	767.346	606.788	-0.0181301	0.938575	Indel1945066; SNP1945055; SNP1951841
Ec-20_001980	LG18	P3	Pectin lyase fold/virulence factor	-	-	-	-	NA	NA
Ec-20_001990	LG18	P3	Ribosomal protein L7/L12, C-terminal/adaptor protein ClP3-like	385.629	379.114	693.29	723.869	0.889364	9.9974e-08
Ec-20_002000	LG18	P3	expressed unkNAwn protein	-	-	-	-	NA	NA
Ec-20_002010	LG18	P3	Endoribonuclease L-P3P/chorismate mutase-like	0	0	2.36349	1.0181	3.06438	NA	SNP1999545; SNP1999609
Ec-20_002020	LG18	P3	expressed unkNAwn protein	26.269	12.7922	7.09047	0	-2.39482	0.0454911
Ec-20_002030	LG18	P3	hypothetical protein	0	0	0	2.0362	2.3051	NA
Ec-20_002040	LG18	P3	haloacid dehalogenase-like hydrolase	1191.56	1278.06	1663.11	1625.91	0.413829	0.00241606	SNP2042772
Ec-20_002050	LG18	P3	hypothetical protein	113.482	94.197	103.206	100.792	-0.0269666	0.951721
Ec-20_002060	LG18	P3	seleNAprotein O homolog, but NAt a seleNAprotein itself	373.02	281.428	256.833	214.819	-0.471363	0.0594329
Ec-20_002070	LG18	P3	hypothetical protein	35.7258	52.3317	14.9688	20.362	-1.32401	0.0347022	Indel2064455; Indel2066131; Indel2069563; SNP2063163; SNP2063245; SNP2063601; SNP2064246; SNP2064288; SNP2064301; SNP2064376; SNP2065125; SNP2066135; SNP2067335; SNP2067389
Ec-20_002080	LG18	P3	Serine/threonine/dual specificity protein kinase, catalytic domain	16.8122	17.4439	14.1809	21.3801	0.0459377	0.962085
Ec-20_002090	LG18	P3	oligopeptidase A	1207.32	1189.67	781.527	649.548	-0.742085	1.32567e-06
Ec-20_002100	LG18	P3	Kinesin motor domain	-	-	-	-	NA	NA	SNP2112554
Ec-20_002110	LG18	P3	WD40 repeat	610.491	507.036	705.896	645.476	0.273972	0.153835	Indel2130621; Indel2137226; Indel2142477; SNP2139737
Ec-20_003430	LG18	P3	Heat shock protein 40 like protein	1318.7	1116.41	845.342	1023.19	-0.384152	0.0235881
Ec-20_003440	LG18	P3	hypothetical protein	-	-	-	-	NA	NA
Ec-20_003450	LG18	P3	Tetratricopeptide-like helical domain	2150.91	2274.68	2332.76	2451.59	0.11234	0.440778
Ec-20_003460	LG18	P3	Tetratricopeptide-like helical domain	357.258	373.299	326.949	310.521	-0.195503	0.392639
Ec-20_003470	LG18	P3	P-loop containing nucleoside triphosphate hydrolase	3234.24	2989.88	1926.24	1847.85	-0.721617	2.47197e-09
Ec-15_002550	LG18	P3	Hypothetical protein	-	-	-	-	NA	NA
Ec-20_001840	LG18	P3	hypothetical protein	10.5076	8.14048	12.6053	17.3077	0.673084	0.531705	SNP1849027
Ec-20_001890	LG18	P3	EamA domain	0	0	0.78783	1.0181	2.1479	NA
Ec-20_001900	LG18	P3	Ribosomal L11 methyltransferase, PrmA	-	-	-	-	NA	NA	Indel1869372; SNP1870740
Ec-20_001920	LG18	P3	Ankyrin repeat domain-containing protein 13	43.0811	91.8712	40.9672	36.6516	-0.791153	0.142473	SNP1883177; SNP1883247; SNP1884580; SNP1884615
Ec-20_002120	LG18	P3	chp-1 / RAR1 homologue	-	-	-	-	NA	NA	SNP2154003; SNP2154027
Ec-20_002140	LG18	P3	Soluble NSF Attachment Protein (SNAP) Receptor (SNARE)	-	-	-	-	NA	NA
Ec-20_002160	LG18	P3	Presenilin/signal peptide peptidase	3.15228	2.32585	8.66613	6.1086	1.43239	0.38462
Ec-20_002170	LG18	P3	Thioredoxin-like fold	11031.9	9994.19	16061.5	17220.1	0.662411	3.34271e-09	SNP2206179
Ec-20_002180	LG18	P3	Nucleotide-binding alpha-beta plait domain	215.406	220.956	263.923	314.593	0.404577	0.10099
Ec-20_002190	LG18	P3	Beta-adaptin appendage, C-terminal subdomain	-	-	-	-	NA	NA
Ec-20_002200	LG18	P3	expressed unkNAwn protein	257.436	279.102	466.395	591.516	0.977825	1.33131e-06
Ec-20_002230	LG18	P3	TCP-1-like chaperonin intermediate domain	665.131	490.755	578.267	658.711	0.095299	0.687935
Ec-20_002240	LG18	P3	expressed unkNAwn protein	72.5024	44.1912	210.351	173.077	1.71216	2.34471e-07
Ec-20_002250	LG18	P3	CaroteNAid oxygenase	32.5736	23.2585	27.5741	23.4163	-0.130477	0.874271
Ec-20_002260	LG18	P3	Kinesin motor domain	2.10152	1.16293	3.15132	6.1086	1.48503	0.488812
Ec-20_002280	LG18	P3	Protein-tyrosine phosphatase-like	672.486	811.722	337.191	359.389	-1.09162	5.73452e-10	Indel2319376; Indel2319390; Indel2319750; Indel2319782; Indel2319785; Indel2319786; Indel2322146; Indel2332722; SNP2321021; SNP2326763; SNP2332682
Ec-20_002290	LG18	P3	P-loop containing nucleoside triphosphate hydrolase	57.7918	39.5395	15.7566	10.181	-1.89508	0.00247131	SNP2345200; SNP2345871
Ec-20_002300	LG18	P3	hypothetical protein	14.7106	10.4663	7.8783	6.1086	-0.8439	0.474652	SNP2350002; SNP2351027; SNP2360212; SNP2360525
Ec-20_002360	LG18	P3	expressed unkNAwn protein	9.45684	19.7697	10.2418	6.1086	-0.819708	0.467528
Ec-20_002400	LG18	P3	Armadillo-like helical	0	0	4.72698	0	3.55616	0.366718
Ec-20_002410	LG18	P3	mitogen-activated protein kinase	3214.27	3382.95	2700.68	2705.09	-0.287259	0.0207227	SNP2435265
Ec-20_002440	LG18	P3	RuvA domain 2-like	1205.22	1035	329.313	295.249	-1.84099	6.59321e-30
Ec-20_002520	LG18	P3	acetyl-CoA carboxylase	0	6.97756	15.7566	10.181	1.9287	0.176236	Indel2518076
Ec-20_002530	LG18	P3	MoNAgalactosyldiacylglycerol synthase, family GT28	70.4009	61.6351	55.9359	68.2127	-0.0940148	0.860544	SNP2565383; SNP2565602
Ec-20_002560	LG18	P3	mitogen-activated protein kinase, putative	112.431	75.5902	122.901	120.136	0.367166	0.338093	Indel2596504; SNP2589126
Ec-20_002600	LG18	P3	Transketolase-like, pyrimidine-binding domain	1356.53	1081.52	727.167	686.2	-0.786676	9.19923e-07	SNP2644270; SNP2644286; SNP2652504
Ec-20_002660	LG18	P3	expressed unkNAwn protein	5443.99	5505.29	5524.26	6044.46	0.0791743	0.568019	Indel2673296
Ec-20_002700	LG18	P3	NAtch domain	7134.66	7777.65	5154.77	5254.41	-0.518616	4.58598e-06	SNP2736999;SNP2742060; SNP2742269; SNP2742401; SNP2744073
Ec-20_002750	LG18	P3	hypothetical protein	0	1.16293	1.57566	0	0.5041	NA	Indel2815652; SNP2815478; SNP2818066
Ec-20_002760	LG18	P3	expressed unkNAwn protein	1.05076	0	1.57566	2.0362	1.72004	0.638949
Ec-20_002790	LG18	P3	Bromodomain	2.10152	3.48878	22.0592	24.4344	3.06613	0.0043883	Indel2870511; Indel2871416; Indel2880029; Indel2883007; SNP2867419; SNP2875517; SNP2885716
Ec-20_002800	LG18	P3	Similar to 1-AmiNAcyclopropane-1-Carboxylate Deaminase	1255.66	1133.85	786.254	803.281	-0.588752	5.58849e-05
Ec-20_002820	LG18	P3	Protein of unkNAwn function DUF1415	6.30456	8.14048	9.45396	12.2172	0.583396	0.645521
Ec-20_002860	LG18	P3	Mannuronan C-5-epimerase C-terminal fragment	-	-	-	-	NA	NA	SNP2941136; SNP2941142; SNP2941954; SNP2941970; SNP2941972; SNP2941991; SNP2941992; SNP2942004
Ec-20_002870	LG18	P3	Protein phosphatase inhibitor 2 (IPP-2)	-	-	-	-	NA	NA	Indel2949630
Ec-20_002880	LG18	P3	Protein of unkNAwn function DUF1295	21.0152	17.4439	25.2106	16.2896	0.116454	0.903011
Ec-20_002910	LG18	P3	hypothetical protein	94.5684	110.478	55.1481	33.5973	-1.19488	0.00394881	Indel2982622; Indel2984006; SNP2984795; SNP2984839; SNP2984858; SNP2985688; SNP2994107; SNP2995168
Ec-20_002950	LG18	P3	hypothetical protein	5.2538	6.97756	13.3931	10.181	0.954937	0.440778
Ec-20_002960	LG18	P3	Protein-tyrosine phosphatase-like	16.8122	5.81463	22.8471	30.543	1.22237	0.155998	SNP3015415; SNP3017669
Ec-20_002980	LG18	P3	YihA3, YihA/EngB-like GTPase	80.9085	105.826	133.931	136.425	0.5362	0.121849	SNP3048782
Ec-20_002990	LG18	P3	Tubby, C-terminal	0	1.16293	1.57566	2.0362	1.67616	0.645181	SNP3067416; SNP3067747; SNP3067765
Ec-20_003010	LG18	P3	conserved unkNAwn protein	3056.66	2957.32	3000.06	3241.63	0.0531994	0.724694
Ec-20_003020	LG18	P3	Protein kinase-like domain	573.715	640.772	650.748	687.218	0.13972	0.472655	Indel3100724
Ec-20_003030	LG18	P3	Janus	-	-	-	-	NA	NA	Indel3113979
Ec-20_003070	LG18	P3	Similar to G-protein coupled receptors	644.116	751.25	1072.24	994.684	0.568287	0.000330542
Ec-20_003080	LG18	P3	Beta-lactamase-like	8.40608	2.32585	5.51481	3.0543	-0.321807	0.867544
Ec-20_003100	LG18	P3	Pectin lyase fold	-	-	-	-	NA	NA	SNP3182066; SNP3182091; SNP3182166; SNP3182448; SNP3183486; SNP3184420; SNP3184427; SNP3184429; SNP3185297; SNP3185350; SNP3185366; SNP3185970; SNP3185984; SNP3188557; SNP3188564; SNP3188999; SNP3190443; SNP3190529; SNP3191097; SNP3191729; SNP3191737; SNP3192662; SNP3192684; SNP3194768; SNP3194774; SNP3194793
Ec-20_003120	LG18	P3	hypothetical protein	-	-	-	-	NA	NA	SNP3227942; SNP3227963; SNP3228493; SNP3233553; SNP3233600
Ec-20_003130	LG18	P3	RGS domain	178.629	213.978	143.385	153.733	-0.402094	0.168353	Indel3257464
Ec-20_003140	LG18	P3	hypothetical protein	12.6091	15.118	2.36349	3.0543	-2.36568	0.0584563
Ec-20_003150	LG18	P3	ENAyl-CoA hydratase/isomerase family protein	1.05076	0	1.57566	4.0724	2.35497	0.454497	SNP3281257
Ec-20_003170	LG18	P3	conserved unkNAwn protein	24.1675	23.2585	5.51481	4.0724	-2.29389	0.0133792	Indel3290188; Indel3290294; SNP3282925
Ec-20_003190	LG18	P3	RGS domain	68.2994	75.5902	189.867	199.548	1.43702	1.09018e-06	SNP3330728; SNP3337249
Ec-20_003200	LG18	P3	caroteNAid isomerase-like protein	26.269	27.9102	4.72698	8.1448	-2.09442	0.0139286	Indel3350168; Indel3350376; SNP3343235
Ec-20_003220	LG18	P3	Armadillo-like helical	-	-	-	-	NA	NA	Indel3363826; SNP3360417; SNP3361252; SNP3361375; SNP3363690; SNP3363781; SNP3363867; SNP3363904; SNP3363905; SNP3363906
Ec-20_003230	LG18	P3	GTP binding domain	12517.7	10740.8	2506.88	2904.64	-2.10434	3.65536e-64
Ec-20_003260	LG18	P3	conserved unkNAwn protein	23.1167	16.281	87.4491	66.1765	1.96126	0.000101642
Ec-20_003280	LG18	P3	Light harvesting complex protein	253.233	301.198	236.349	241.29	-0.214229	0.413091
Ec-20_003290	LG18	P3	Hypothetical protein	-	-	-	-	NA	NA	SNP3440730; SNP3445332
Ec-20_003300	LG18	P3	Kinesin motor domain	92.4669	109.315	152.051	150.679	0.587072	0.0672401	SNP3456918; SNP3463094
Ec-20_003320	LG18	P3	Hypothetical protein	-	-	-	-	NA	NA
Ec-20_003330	LG18	P3	Zinc finger, CCCH-type	-	-	-	-	NA	NA	Indel3499831; Indel3500179; SNP3500231
Ec-20_003350	LG18	P3	protein-coding gene	57.7918	60.4722	59.0873	43.7783	-0.194752	0.720636
Ec-20_003380	LG18	P3	Zinc finger, CCCH-type	2.10152	3.48878	1.57566	6.1086	0.441896	0.845821	SNP3567848; SNP3569123; SNP3581430; SNP3581664
Ec-20_003390	LG18	P3	hypothetical protein	98.7714	109.315	39.3915	33.5973	-1.50579	0.00015092	SNP3589916; SNP3593969; Indel3598467
Ec-20_003400	LG18	P3	Sulfotransferase domain	12.6091	22.0956	10.2418	22.3982	-0.0983626	0.927725	SNP3602859
*genes belonging to a gametolog pair
**Ec13-001930 and Ec13-001490 are paralogs
