# Supplementary material for: A key role for sex chromosomes in the regulation of parthenogenesis in the brown alga Ectocarpus
Source: PLoS Genet. 2019 Jun 13;15(6):e1008211. doi: 10.1371/journal.pgen.1008211 (PMC6592573; doi:10.1371/journal.pgen.1008211)
Supplement: S13 Table — (XLSX) [file pgen.1008211.s014.xlsx]

## Sheet: Sheet1
Table S13. List of polymorphisms in the coding sequences of genes located within the three parthenogenesis QTL intervals.
LG	QTL	Polymorphism name	Position in LG (bp)	Type of polymorphism	Localisation of the polymorphism
LG18	P2	INDEL4967685	4967685	frame shift (LDAT>LD)	Ec-20_004960.1 exon6
LG18	P2	INDEL5083694	5083694	adds codon (AGC.TCC>AGC.TGC.TCC, GA>GAA on RC)	Ec-20_005070.1 exon4
LG18	P2	SNP4920662	4920662	AA modification (CCC>TCC, F>L)	Ec-20_004890.1 exon1 (before the ankyrin repeats)
LG2	P1	SNP2390005	2390005	AA modification (C>T, GGC>GAC=G>D on RC)	Ec-13_001390 exon2
LG2	P1	SNP2390048	2390048	AA modification (G>A, CCA>TCA=P>S on RC)	Ec-13_001390 exon2
LG2	P1	SNP2766985	2766985	AA modification (C>T, GTC>ATC=V>I on RC)	Ec-13_001700 exon1
LG2	P1	SNP2767008	2767008	AA modification (A>G, GTG>GCG=V>A on RC)	Ec-13_001700 exon1
LG2	P1	SNP3696417	3696417	AA modification (C>A, GGG>TGG=G>W on RC)	Ec-13_002100 exon8
LG2	P1	INDEL3769388	3769388	1 codon deleted in run of Gs (SGGGGGGGGS>SGGGGGGGS)	Ec-13_002150 exon3
LG2	P1	SNP3777884	3777884	AA modification (T>A, ACC>TCC=T>S on RC)	Ec-13_002160 exon8
LG2	P1	SNP3790159	3790159	AA modification (TCG>TTG=S>L)	Ec-13_002170 exon1
LG2	P1	SNP3790321	3790321	AA modification (GTA>GCA=V>A)	Ec-13_002170 exon1
LG2	P1	SNP3790366	3790366	AA modification (CAA>CGA=Q>R)	Ec-13_002170 exon1
LG2	P1	INDEL3813702	3813702	2 base deletion frame shift (SGGGGGGGGS>SGGGGGGGS)	Ec-13_002180 exon1
LG2	P1	INDEL3813702	3813702	5 codons inserted (QQR>QQQQQQQR)	Ec-13_002180 exon1
LG2	P1	SNP3829613	3829613	AA modification (AAG>CAG=K>Q)	Ec-13_002220 exon1
LG2	P1	SNP3829641	3829641	AA modification (GGG>GTG=G>V)	Ec-13_002220 exon1
LG2	P1	SNP3344911	3344911	AA modification (A>G, GTG>GCG=V>A on RC)	Ec-17_004380 exon1
LG2	P1	SNP3344927	3344927	AA modification (A>C, TGA>GGA=*>G on RC)	Ec-17_004380 exon1
LG2	P1	INDEL3344936	3344936	1 base insertion frame shift (C>CA, GGG.GGC.CAC>GGT.GGG.CCA.C=GGH>GGP on RC)	Ec-17_004380 exon1
LG18	P3	INDEL1822968	1822968	deletion of 2 codons (GAGAGAGAA>GAGAGAA on RC)	Ec-20_001820 exon2
LG18	P3	SNP1823095	1823095	AA modification(T>C, AAC>GAC=N>D on RC)	Ec-20_001820 exon10
LG18	P3	SNP1849027	1849027	non-syn (C>G, ATG>ATC=M>I on RC)	Ec-20_001840 exon2
LG18	P3	Indel1869372	1869372	deletion of 6 codons (TGCAGCAGCAGCAGCAGCAGCAGCAGCAGCAGCAGCAGCAG>TGCAGCAGCAGCAGCAGCAGCAG, CT.GCT.GCT.GCT.GCT.GCT.GCT.GCT.GCT.GCT.GCT.GCT.GCT.GCA>CT.GCT.GCT.GCT.GCT.GCT.GCT.GCA=AAAAAAAAAAAAA>AAAAAAA on RC)	Ec-20_001900 exon4
LG18	P3	SNP1870740	1870740	non-syn (C>T, GCA>ACA=A>T on RC)	Ec-20_001900 exon1
LG18	P3	SNP1883177	1883177	non-syn (C>G, TGG>TCG=W>S on RC)	Ec-20_001920 exon2
LG18	P3	SNP1883247	1883247	non-syn (T>C, AGG>GGG=R>G on RC)	Ec-20_001920 exon2
LG18	P3	SNP1884580	1884580	non-syn (A>C, TTG>GTG=L>V on RC)	Ec-20_001920 exon1
LG18	P3	SNP1884615	1884615	non-syn (C>G, GGG>GCG=G>A on RC)	Ec-20_001920 exon1
LG18	P3	SNP1904191	1904191	AA modification (G>C, GTC>CTC=V>L)	Ec-20_001930 exon4
LG18	P3	INDEL1907369	1907369	deletion of 4 codons (ACA.GAG.CGC.AAA.GCG.GAG.CGC.AAA.GCG.GAG.CGC.AAT.GCG.GAG.CGC.AAA>ACA.GAG.CGC.AAA.GCG.GAG.CGC.AAT.GCG.GAG.CGC.AAA)	Ec-20_001940 exon2
LG18	P3	SNP1907390	1907390	AA modification (A>T, AAA>AAT=K>N)	Ec-20_001940 exon2
LG18	P3	SNP1908995	1908995	AA modification (A>G, AGC>GGC=S>G but may not be coding)	Ec-20_001940 exon3
LG18	P3	SNP1909194	1909194	AA modification (A>G, AAC>AGC=N>S but may not be coding)	Ec-20_001940 exon3
LG18	P3	SNP1909196	1909196	AA modification (A>G, AGC>GGC=S>G but may not be coding)	Ec-20_001940 exon3
LG18	P3	SNP1940537	1940537	AA modification (T>C, AGC>GGC=S>G on RC)	Ec-20_001960 exon2
LG18	P3	SNP1940617	1940617	AA modification (G>T, ACG>AAG=T>K on RC)	Ec-20_001960 exon2
LG18	P3	INDEL1945066	1945066	deletion of 1 codon (AAA.AAG.AAG>AAA.AAG=KKK>KK)	Ec-20_001970 exon3
LG18	P3	SNP1945055	1945055	AA modification (C>T, CCT>TCT=P>S)	Ec-20_001970 exon3
LG18	P3	SNP1951841	1951841	AA modification (G>T, GCG>TCG=A>S	Ec-20_001970 exon12 (3 aa from end of protein)
LG18	P3	SNP1999545	1999545	AA modification (T>C, ATG>GTG=M>V on RC)	Ec-20_002010 exon2
LG18	P3	SNP1999609	1999609	AA modification (T>C, ATG>GTG=M>V on RC)	Ec-20_002010 exon2
LG18	P3	SNP2042772	2042772	AA modification (C>T GGG>AGG=G>R on RC)	Ec-20_002040 exon7
LG18	P3	INDEL2064455	2064455	insertion of 1 codon (QQQQH>QQQQQH on RC)	Ec-20_002070 exon10
LG18	P3	INDEL2066131	2066131	insertion of 4 codons (GGCC>GGCCGCCGCTTCCGCC, G.GCC>G.GCG.GAA.GCG.GCG.GCC on RC)	Ec-20_002070 exon10
LG18	P3	INDEL2069563	2069563	deletion of 5 codons (TCACCACCACCGCCACCACCACCACCGCCACCACCAC>TCACCACCACCGCCACCACCAC, G.TGG.TGG.TGG.CGG.TGG.TGG.TGG.TGG.CGG.TGG.TGG.TGA>G.TGG.TGG.TGG.CGG.TGG.TGG.TGA on RC)	Ec-20_002070 exon3
LG18	P3	SNP2063163	2063163	AA modification (G>A, ACC>ATC=T>I on RC)	Ec-20_002070 exon10
LG18	P3	SNP2063245	2063245	AA modification (T>G AAG>CAG=K>Q on RC)	Ec-20_002070 exon10
LG18	P3	SNP2063601	2063601	AA modification (G>A GCG>GTG=A>V on RC)	Ec-20_002070 exon10
LG18	P3	SNP2064246	2064246	AA modification (C>A GGG>GTG=G>V on RC)	Ec-20_002070 exon10
LG18	P3	SNP2064288	2064288	AA modification (C>T CGG>CAG=R>Q on RC)	Ec-20_002070 exon10
LG18	P3	SNP2064301	2064301	AA modification (C>T GCC>ACC=A>T on RC)	Ec-20_002070 exon10
LG18	P3	SNP2064376	2064376	AA modification (C>T GCA>ACA=A>T on RC)	Ec-20_002070 exon10
LG18	P3	SNP2065125	2065125	AA modification (G>A, TCG>TTG=S>L on RC but may not be coding)	Ec-20_002070 exon10
LG18	P3	SNP2066135	2066135	AA modification (T>G, GAG>GCG=E>A on RC)	Ec-20_002070 exon9
LG18	P3	SNP2067335	2067335	AA modification (C>T, GGG>GAG=G>A on RC)	Ec-20_002070 exon7
LG18	P3	SNP2067389	2067389	AA modification (G>C, GCG>GGG=A>G on RC)	Ec-20_002070 exon7
LG18	P3	SNP2112554	2112554	AA modification (G>C, CGG>GGG=R>G on RC)	Ec-20_002100 exon18
LG18	P3	INDEL2130621	2130621	insertion of 4 codons (QQQQ>QQQQQQQQ)	Ec-20_002110 exon2
LG18	P3	INDEL2137226	2137226	deletion of 2 codons (AGC.GGC.GGC.GGC.GGC.GGC.GGC.GG>AGC.GGC.GGC.GGC.GGC.GG)	Ec-20_002110 exon7
LG18	P3	INDEL2142477	2142477	insertion of 1 or 2 codons? (AGC.GGC.GGC.GGC.G>AGC.GGC.GGC.GGC.GGC.GGC.G,AGC.GGC.GGC.GGC.GGC.G)	Ec-20_002110 exon13
LG18	P3	SNP2139737	2139737	AA modification (T>C, TCC>GCC=S>A)	Ec-20_002110 exon4
LG18	P3	SNP2154003	2154003	non-syn (G>A, GCC>GTC=A>V on RC)	Ec-20_002120 exon3
LG18	P3	SNP2154027	2154027	non-syn (G>C, GCA>GGA=A>G on RC)	Ec-20_002120 exon3
LG18	P3	SNP2206179	2206179	non-syn (A>T, GAA>GAT=E>D)	Ec-20_002170 exon11
LG18	P3	Indel2319376	2319376	deletion of 4 codons (CCCGCCGCCGCCGCCGCCGCCGCCG>CCCGCCGCCGCCG, C.GGC.GGC.GGC.GGC.GGC.GGC.GGC.GGG>C.GGC.GGC.GGC.GGG on RC)	Ec-20_002280 exon24
LG18	P3	Indel2319390	2319390	insertion of 2 codons (C>CTTGTGG, GGC>CCA.CAA.GGC on RC)	Ec-20_002280 exon24
LG18	P3	Indel2319750	2319750	insertion of 4 codons (G>GTCGCCGTTGGAA, CGG>TTC.CAA.CGG.CGA.CGG on RC)	Ec-20_002280 exon24
LG18	P3	Indel2319782	2319782	insertion of 3 codons (CGCCG>CGCCGTCCTTGCCG, C.GGC.GCG>C.GGC.AAG.GAC.GGC.GCG on RC)	Ec-20_002280 exon24
LG18	P3	Indel2319785	2319785	insertion of 2 codons (CG>CGTCCTTG, C.GGC>C.AAG.GAC.GGC on RC)	Ec-20_002280 exon24
LG18	P3	Indel2319786	2319786	insertion of 2 codons (G>GTCCTTC, GGC>GGG.AAG.GAC on RC)	Ec-20_002280 exon24
LG18	P3	Indel2322146	2322146	deletion of 1 codon (ACCGCCGCCGCCGCCG>ACCGCCGCCGCCG, C.GGC.GGC.GGC.GGC.GGT>C.GGC.GGC.GGC.GGT on RC)	Ec-20_002280 exon19
LG18	P3	Indel2332722	2332722	insertion of 1 codon (CGAGGAGGAGGAGGAGGAGGAGGA>CGAGGAGGAGGAGGAGGAGGAGGAGGA, TCC.TCC.TCC.TCC.TCC.TCC.TCC.TCG>TCC.TCC.TCC.TCC.TCC.TCC.TCC.TCC.TCG on RC)	Ec-20_002280 exon9
LG18	P3	SNP2321021	2321021	non-syn (C>T, GCG>ACG=A>T on RC)	Ec-20_002280 exon22
LG18	P3	SNP2326763	2326763	non-syn (C>T, CGG>CAG=R>Q on RC)	Ec-20_002280 exon18
LG18	P3	SNP2332682	2332682	non-syn (C>T, GCA>ACA=A>T on RC)	Ec-20_002280 exon10
LG18	P3	SNP2345200	2345200	non-syn (G>A, GGG>GAG=G>E)	Ec-20_002290 exon1
LG18	P3	SNP2345871	2345871	non-syn (A>C, GAC>GCC=D>A)	Ec-20_002290 exon4
LG18	P3	SNP2350002	2350002	non-syn (A>T, ACG>TCG=T>S)	Ec-20_002300 exon2
LG18	P3	SNP2351027	2351027	non-syn (G>A, GAG>AAG=E>K)	Ec-20_002300 exon4
LG18	P3	SNP2360212	2360212	non-syn (C>T, CGT>TGT=R>C)	Ec-20_002300 exon17
LG18	P3	SNP2360525	2360525	non-syn (T>G, GTC>GGC=V>G)	Ec-20_002300 exon17
LG18	P3	SNP2435265	2435265	non-syn (C>G, GGA>GCA=G>A on RC)	Ec-20_002410 exon4
LG18	P3	Indel2518076	2518076	deletion of 1 codon (TCCCCCCCC>TCCCCC, G.GGG.GGG.GAC>G.GGG.GAC on RC)	Ec-20_002520 exon4
LG18	P3	SNP2565383	2565383	non-syn (C>T, GCG>ACG=A>T on RC)	Ec-20_002530 exon1
LG18	P3	SNP2565602	2565602	non-syn (A>G, TTC>CTC=F>L on RC)	Ec-20_002530 exon1
LG18	P3	Indel2596504	2596504	frame shift in reference, deletion of 4 bp (TCG.GCC.GGC.C>TCG.GCC)	Ec-20_002560 exon13
LG18	P3	SNP2589126	2589126	non-syn (G>C, GGG>GCG=G>A)	Ec-20_002560 exon1
LG18	P3	SNP2644270	2644270	non-syn (G>T, GCC>GAC=A>D on RC)	Ec-20_002600 exon17
LG18	P3	SNP2644286	2644286	non-syn (C>A, GCG>TCG=A>S on RC)	Ec-20_002600 exon17
LG18	P3	SNP2652504	2652504	non-syn (G>C, CCG>GCG=P>A on RC)	Ec-20_002600 exon9
LG18	P3	Indel2673296	2673296	insertion of 2 codons (GCCGGCCCCG>GCCG, C.GGG.GCC.GGC>C.GGC on RC)	Ec-20_002660 exon6
LG18	P3	SNP2736999	2736999	non-syn (C>T, GTT>ATT=V>I on RC)	Ec-20_002700 exon6
LG18	P3	SNP2742060	2742060	non-syn (T>C, AAT>GAT=N>D on RC)	Ec-20_002700 exon3
LG18	P3	SNP2742269	2742269	non-syn (A>G, GTA>GCA=V>A on RC)	Ec-20_002700 exon3
LG18	P3	SNP2742401	2742401	non-syn (C>T, AGT>AAT=S>N on RC)	Ec-20_002700 exon3
LG18	P3	SNP2744073	2744073	non-syn (A>T, TTT>TAT=F>Y on RC)	Ec-20_002700 exon1
LG18	P3	Indel2815652	2815652	insertion of 1 codon (TCGGCGGCGGCGGCGGCGG>TCGGCGGCGGCGGCGGCGGCGG, CCG.CCG.CCG.CCG.CCG.CCG.ATG>CCG.CCG.CCG.CCG.CCG.CCG.CCG.ATG on RC)	Ec-20_002750 exon3
LG18	P3	SNP2815478	2815478	non-syn (G>A CGC>TGC=R>C on RC)	Ec-20_002750 exon3
LG18	P3	SNP2818066	2818066	non-syn (T>C, AAG>AGG=K>R on RC)	Ec-20_002750 exon2
LG18	P3	Indel2870511	2870511	deletion of 6 codons (GCACTACCACCACTACTACCACTACCACCACTACTAC>GCACTACCACCACTACTAC, GT.AGT.AGT.GGT.GGT.AGT.GGT.AGT.AGT.GGT.GGT.AGT.GCG>GT.AGT.AGT.GGT.GGT.AGT.GCG on RC)	Ec-20_002790 exon4
LG18	P3	Indel2871416	2871416	insertion of 2 codons (ATCCTCCTCCTCCTCCTC>ATCCTCCTCCTCCTCCTCCTCCTC, GAG.GAG.GAG.GAG.GAG.GAT>GAG.GAG.GAG.GAG.GAG.GAG.GAG.GAT on RC)	Ec-20_002790 exon5
LG18	P3	Indel2880029	2880029	insertion of 1 codon (ACTGCTGCTGCTGC>ACTGCTGCTGCTGCTGC, G.CAG.CAG.CAG.CAG.TCG>G.CAG.CAG.CAG.CAG.CAG.TCG on RC)	Ec-20_002790 exon5
LG18	P3	Indel2883007	2883007	insertion of 4 codons (GCC>GCCGCCGCCGCCCCC, G.GCG>G.GGG.GCG.GCG.GCG.GCG on RC)	Ec-20_002790 exon2
LG18	P3	SNP2867419	2867419	non-syn (T>C, GAG>GGG=E>G on RC)	Ec-20_002790 exon19
LG18	P3	SNP2875517	2875517	non-syn (T>C, AAG>AGG=K>R on RC)	Ec-20_002790 exon10
LG18	P3	SNP2885716	2885716	non-syn (T>C, ACC>GCC=T>A on RC)	Ec-20_002790 exon1
LG18	P3	SNP2941136	2941136	non-syn (A>G, ATT>GTT=I>V)	Ec-20_002860 exon1
LG18	P3	SNP2941142	2941142	non-syn (A>G, AAT>GAT=N>D)	Ec-20_002860 exon1
LG18	P3	SNP2941954	2941954	non-syn (G>C, TTG>TTC=L>F)	Ec-20_002860 exon2
LG18	P3	SNP2941970	2941970	non-syn (T>A, TAC>AAC=Y>N)	Ec-20_002860 exon2
LG18	P3	SNP2941972	2941972	non-syn (C>G, TAC>TAG=Y>*)	Ec-20_002860 exon2
LG18	P3	SNP2941991	2941991	non-syn (A>G, ATC>GTC=I>V)	Ec-20_002860 exon2
LG18	P3	SNP2941992	2941992	non-syn (T>A, ATC>AAC=I>N)	Ec-20_002860 exon2
LG18	P3	SNP2942004	2942004	non-syn (T>A, ATG>AAG=M>K)	Ec-20_002860 exon2
LG18	P3	Indel2949630	2949630	deletion of 1 codon (CCTCCAGCTCCAGCTCCAGCTCCAGC>CCTCCAGCTCCAGC, G.CTG.GAG.CTG.GAG.CTG.GAG.CTG.GAG.GTG>G.CTG.GAG.CTG.GAG.GTG on RC)	Ec-20_002870 exon6
LG18	P3	Indel2982622	2982622	deletion of 1 codon (CGCTGCTGCTGCTGC>CGCTGCTGCTGC, GC.AGC.AGC.AGC.AGC.GGC>GC.AGC.AGC.AGC.GGC on RC)	Ec-20_002910 exon12
LG18	P3	Indel2984006	2984006	insertion of 2 codons (TCGGCGGCGGCGG>TCGGCGGCGGCGGCGGCGG, CC.GCC.GCC.GCC.GAA>CC.GCC.GCC.GCC.GCC.GCC.GAA on RC)	Ec-20_002910 exon15
LG18	P3	SNP2984795	2984795	non-syn (C>T, GTC>ATC=V>I on RC)	Ec-20_002910 exon10
LG18	P3	SNP2984839	2984839	non-syn (C>T, GGC>GAC=G>D on RC)	Ec-20_002910 exon10
LG18	P3	SNP2984858	2984858	non-syn (C>T, GAC>AAC=D>N on RC)	Ec-20_002910 exon10
LG18	P3	SNP2985688	2985688	non-syn (T>G, CAG>CCG=Q>P on RC)	Ec-20_002910 exon10
LG18	P3	SNP2994107	2994107	non-syn (A>G, ATT>ACT=I>T on RC)	Ec-20_002910 exon3
LG18	P3	SNP2995168	2995168	non-syn (T>C, GAA>GGA=E>G on RC)	Ec-20_002910 exon1
LG18	P3	SNP3015415	3015415	non-syn (A>G, ATT>GTT=P>V)	Ec-20_002960 exon4
LG18	P3	SNP3017669	3017669	non-syn (T>C, TTC>CTC=F>L)	Ec-20_002960 exon8
LG18	P3	SNP3048782	3048782	non-syn (T>C, TAT>CAT=Y>H)	Ec-20_002980 exon2
LG18	P3	SNP3067416	3067416	non-syn (C>A, AAG>AAT=K>N on RC)	Ec-20_002990 exon10
LG18	P3	SNP3067747	3067747	non-syn (A>G, ATG>ACG=M>T on RC)	Ec-20_002990 exon10
LG18	P3	SNP3067765	3067765	non-syn (C>G, CGC>CCC=R>P on RC)	Ec-20_002990 exon10
LG18	P3	Indel3100724	3100724	insertion of 3 codons (AGCTGCTGCTGCTGCTGCTGCTGC>AGCTGCTGCTGCTGCTGCTGCTGCTGCTGCTGC, G.CAG.CAG.CAG.CAG.CAG.CAG.CAG.CTG>G.CAG.CAG.CAG.CAG.CAG.CAG.CAG.CAG.CAG.CAG.CTG on RC)	Ec-20_003020 exon15
LG18	P3	Indel3113979	3113979	insertion of 2 codons (GGC>GGC.GAG.GCC)	Ec-20_003030 exon1
LG18	P3	Indel3257464	3257464	insertion of 5 codons (TCCTCCTCCTCCTCCCCCTCCTCCTCCTCC>TCCTCCTCCTCCTCC, G.GAG.GAG.GAG.GAG.GGG.GAG.GAG.GAG.GAG.GAG>G.GAG.GAG.GAG.GAG.GAG on RC)	Ec-20_003130 exon7
LG18	P3	SNP3182066	3182066	non-syn (A>C TTT>TGT=F>C on RC)	Ec-20_003100 exon18
LG18	P3	SNP3182091	3182091	non-syn (C>A, GTG>TTG=G>L on RC)	Ec-20_003100 exon18
LG18	P3	SNP3182166	3182166	non-syn (C>T, GGC>AGC=G>S on RC)	Ec-20_003100 exon18
LG18	P3	SNP3182448	3182448	non-syn (T>C GAT>GGT=D>G on RC)	Ec-20_003100 exon17
LG18	P3	SNP3183486	3183486	non-syn (C>T, GTC>ATC=V>I on RC)	Ec-20_003100 exon15
LG18	P3	SNP3184420	3184420	non-syn (G>A , CCA>CTA=P>L on RC)	Ec-20_003100 exon14
LG18	P3	SNP3184427	3184427	non-syn (T>G, ACC>CCC=T>P on RC)	Ec-20_003100 exon14
LG18	P3	SNP3184429	3184429	non-syn (G>A , ACG>ATG=T>M on RC)	Ec-20_003100 exon14
LG18	P3	SNP3185297	3185297	non-syn (C>T, GGG>GAG=G>E on RC)	Ec-20_003100 exon13
LG18	P3	SNP3185350	3185350	non-syn (G>C, GAC>GAG=D>E on RC)	Ec-20_003100 exon13
LG18	P3	SNP3185366	3185366	non-syn (C>T, GGG>GAG=G>E on RC)	Ec-20_003100 exon13
LG18	P3	SNP3185970	3185970	non-syn (G>T, GAC>GAA=D>E on RC)	Ec-20_003100 exon12
LG18	P3	SNP3185984	3185984	non-syn (T>C, AAC>GAC=N>D on RC)	Ec-20_003100 exon12
LG18	P3	SNP3188557	3188557	non-syn (G>C, AAC>AAG=N>K on RC)	Ec-20_003100 exon 9
LG18	P3	SNP3188564	3188564	non-syn (T>C, AAT>AGT=N>S on RC)	Ec-20_003100 exon 9
LG18	P3	SNP3188999	3188999	non-syn (T>C, GAA>GGA=E>G on RC)	Ec-20_003100 exon7
LG18	P3	SNP3190443	3190443	non-syn (C>T, GGC>GAC=G>D on RC)	Ec-20_003100 exon5
LG18	P3	SNP3190529	3190529	non-syn (G>C, AAC>AAG=N>K on RC)	Ec-20_003100 exon5
LG18	P3	SNP3191097	3191097	non-syn (T>C, GAT>GGT=D>G on RC)	Ec-20_003100 exon4
LG18	P3	SNP3191729	3191729	non-syn (G>T, GAC>GAA=D>E on RC)	Ec-20_003100 exon3
LG18	P3	SNP3191737	3191737	non-syn (T>C, ACG>GCG=T>A on RC)	Ec-20_003100 exon3
LG18	P3	SNP3192662	3192662	non-syn (C>A, GGG>TGG=G>W on RC)	Ec-20_003100 exon2
LG18	P3	SNP3192684	3192684	non-syn (G>C, AAC>AAG=N>K on RC)	Ec-20_003100 exon2
LG18	P3	SNP3194768	3194768	non-syn (T>C, CAG>CGG=Q>R on RC)	Ec-20_003100 exon1
LG18	P3	SNP3194774	3194774	non-syn (A>T, TTC>TAC=F>Y on RC)	Ec-20_003100 exon1
LG18	P3	SNP3194793	3194793	non-syn (A>C, TTA>GTA=L>V on RC)	Ec-20_003100 exon1
LG18	P3	SNP3227942	3227942	non-syn (T>C, AAT>GAT=N>D on RC)	Ec-20_003120 exon4
LG18	P3	SNP3227963	3227963	non-syn (C>A, GCG>TCG=A>S on RC)	Ec-20_003120 exon4
LG18	P3	SNP3228493	3228493	non-syn (C>T, GTC>ATC=V>I on RC)	Ec-20_003120 exon3
LG18	P3	SNP3233553	3233553	non-syn (C>T, GCT>ACT=A>T on RC)	Ec-20_003120 exon1
LG18	P3	SNP3233600	3233600	non-syn (A>G, TTG>TCG=L>S on RC)	Ec-20_003120 exon1
LG18	P3	SNP3281257	3281257	non-syn (G>T, CCG>CAG=P>Q on RC)	Ec-20_003150 exon1
LG18	P3	Indel3290188	3290188	insertion of 2 codons (GCC.TCC.TCC.TCC.TCC>GCC.TCC.TCC.TCC.TCC.TCC.TCC)	Ec-20_003170 exon9
LG18	P3	Indel3290294	3290294	deletion of 1 codon (GGT.CAT.CAT.CAT>GGT.CAT.CAT)	Ec-20_003170 exon9
LG18	P3	SNP3282925	3282925	non-syn (C>T, CCA>TCA=P>S)	Ec-20_003170 exon1
LG18	P3	SNP3330728	3330728	non-syn (T>A, TTG>ATG=R>M)	Ec-20_003190 exon4
LG18	P3	SNP3337249	3337249	non-syn A>C, GAC>GCC=D>A)	Ec-20_003190 exon11
LG18	P3	Indel3350168	3350168	insertion of 1 codon (ACCTCCTCCTCCTCCTCCTCCTCCTCCTCCTC>ACCTCCTCCTCCTCCTCCTCCTCCTCCTC, GAG.GAG.GAG.GAG.GAG.GAG.GAG.GAG.GAG.GAG.GTT>GAG.GAG.GAG.GAG.GAG.GAG.GAG.GAG.GAG.GTT on RC)	Ec-20_003200 exon2
LG18	P3	Indel3350376	3350376	insertion of 2 codons (CGCT>CGCTCCTGCT, AGC.GCT>AGC.AGG.AGC.GCT on RC)	Ec-20_003200 exon2
LG18	P3	SNP3343235	3343235	non-syn (T>C, TAC>TGC=Y>C on RC)	Ec-20_003200 exon12
LG18	P3	Indel3363826	3363826	deletion of 1 codon (CCGGCGGCGGCGGCGGCGGC>CCGGCGGCGGCGGCGGC, G.CCG.CCG.CCG.CCG.CCG.CCG.GAC>G.CCG.CCG.CCG.CCG.CCG.GAC on RC)	Ec-20_003220 exon2
LG18	P3	SNP3360417	3360417	non-syn (T>G, AAA>CAA=K>Q on RC)	Ec-20_003220 exon6
LG18	P3	SNP3361252	3361252	non-syn (C>G, GGG>CGG=G>R on RC)	Ec-20_003220 exon5
LG18	P3	SNP3361375	3361375	non-syn (C>T, GCG>ACG=A>T on RC)	Ec-20_003220 exon2
LG18	P3	SNP3363690	3363690	non-syn (G>A, GCG>GTG=A>V on RC)	Ec-20_003220 exon2
LG18	P3	SNP3363781	3363781	non-syn (T>C, ACC>GCC=T>A on RC)	Ec-20_003220 exon2
LG18	P3	SNP3363867	3363867	non-syn (G>A, CCG>CTG=P>L on RC)	Ec-20_003220 exon2
LG18	P3	SNP3363904	3363904	non-syn (T>C, ACG>GCG=T>A on RC)	Ec-20_003220 exon2
LG18	P3	SNP3363905	3363905	non-syn (C>T, ATG>ATA=M>I on RC)	Ec-20_003220 exon2
LG18	P3	SNP3363906	3363906	non-syn (A>G, ATG>ACG=M>T on RC)	Ec-20_003220 exon2
LG18	P3	SNP3440730	3440730	non-syn (G>A, CAT>TAT=H>Y on RC)	Ec-20_003290 exon5
LG18	P3	SNP3445332	3445332	non-syn (A>C, TTC>TGC=F>C on RC)	Ec-20_003290 exon1
LG18	P3	SNP3456918	3456918	non-syn (C>G GAA>CAA=E>Q on RC)	Ec-20_003300 exon17
LG18	P3	SNP3463094	3463094	non-syn (G>C, CCA>CGA=P>R on RC)	Ec-20_003300 exon9
LG18	P3	Indel3499831	3499831	insertion of 3 codons (GCCGCCGAACCCG>GCCGCCGAACCCGCCGAACCCG, CG.GGT.TCG.GCG.GCC>CG.GGT.TCG.GCG.GGT.TCG.GCG.GCC on RC)	Ec-20_003330 exon8
LG18	P3	Indel3500179	3500179	insertion of 1 or 3 codons? (TCGCCGCCGCCGCCGCCG>TCGCCGCCGCCGCCGCCGCCG,TCGCCGCCGCCGCCGCCGCCGCCGCCG, C.GGC.GGC.GGC.GGC.GGC.GAA>C.GGC.GGC.GGC.GGC.GGC.GGC.GAA,C.GGC.GGC.GGC.GGC.GGC.GGC.GGC.GGC.GAA on RC)	Ec-20_003330 exon7
LG18	P3	SNP3500231	3500231	non-syn (C>T, GGC>AGC=G>S on RC)	Ec-20_003330 exon7
LG18	P3	SNP3567848	3567848	non-syn (C>T, AGA>AAA=R>K on RC)	Ec-20_003380 exon7
LG18	P3	SNP3569123	3569123	non-syn (C>T, GGT>GAT=G>D on RC)	Ec-20_003380 exon5
LG18	P3	SNP3581430	3581430	non-syn (G>A, GCA>GTA=A>V on RC)	Ec-20_003380 exon1
LG18	P3	SNP3581664	3581664	non-syn (A>G, GTA>GCA=V>A on RC)	Ec-20_003380 exon1
LG18	P3	SNP3589916	3589916	non-syn (C>T, GCG>ACG=A>T on RC)	Ec-20_003390 exon6
LG18	P3	SNP3593969	3593969	non-syn (C>T, GGC>AGC=G>S on RC)	Ec-20_003390 exon3
LG18	P3	SNP3602859	3602859	non-syn (T>C, AAT>GAT=N>D on RC)	Ec-20_003400 exon7
LG18	P3	Indel3598467	3598467	insertion of 2 codons (GT>GTGCTACT, ACT>AGT.AGC.ACT on RC)	Ec-20_003390 exon2
