# Supplementary material for: A key role for sex chromosomes in the regulation of parthenogenesis in the brown alga Ectocarpus
Source: PLoS Genet. 2019 Jun 13;15(6):e1008211. doi: 10.1371/journal.pgen.1008211 (PMC6592573; doi:10.1371/journal.pgen.1008211)
Supplement: S14 Table — The total number of individuals corresponds to the total number of scored individuals (developing either by parthenogenesis or derived from fusion of gametes). (XLSX) [file pgen.1008211.s015.xlsx]

## Sheet: Sheet1
Table S14. Fusion success of male P- versus P+ gametes with gametes of the opposite sex. The total number correspond to the total number of individuals scored (developing either by parthenogenesis or derived from gamete fusion). P+, positive parthenogenetic capacity; P-, negative parthenogenetic capacity.
Female strain	Male strain	Parthenogenetic capacity of the male strain	Number of zygotes	Total number individuals	Fusion succes
Ec236-284	Ec236-34	P+	28	89	0.314607
Ec236-203	Ec236-34	P+	21	63	0.333333
Ec236-39	Ec236-245	P+	13	61	0.213115
Ec236-203	Ec236-245	P+	4	94	0.0425532
Ec560	Ec236-34	P+	3	253	0.0118577
Ec236-65	Ec236-245	P+	30	105	0.285714
Ec236-65	Ec236-34	P+	1	101	0.00990099
Ec236-39	Ec236-10	P-	108	210	0.514286
Ec236-39	Ec236-298	P-	118	158	0.746835
Ec236-284	Ec236-10	P-	10	70	0.142857
Ec560	Ec236-10	P-	54	254	0.212598
Ec236-65	Ec236-10	P-	6	18	0.333333
Statistical analysis
A GLMM was applied using the R package "lme4" as follow:
rm(list=ls())
library(lme4)
data <- read.table("data.txt", sep="\t", header = T)
y <- cbind(data$zygotes, data$n-data$zygotes)
m1 <- glmer(y ~ Male_partheno + (1|Female_strain) + (1|Male_strain), family=binomial, data=data)
summary(m1)
overdisp_fun <- function(model) {
	rdf <- df.residual(model)
	rp <- residuals(model,type="pearson")
	Pearson.chisq <- sum(rp^2)
	prat <- Pearson.chisq/rdf
	pval <- pchisq(Pearson.chisq, df=rdf, lower.tail=FALSE)
	c(chisq=Pearson.chisq,ratio=prat,rdf=rdf,p=pval)
	}
overdisp_fun(m1)
GLMM with individual-level variability (accounting for overdispersion)
data$obs <- 1:12
m2 <- glmer(y ~ Male_partheno + (1|Female_strain) + (1|Male_strain) + (1|obs), family=binomial, data=data)
summary(m2)
overdisp_fun(m2)
* The overdisp_fun is referenced at https://bbolker.github.io/mixedmodels-misc/glmmFAQ.html#overdispersion
