# Supplementary material for: A key role for sex chromosomes in the regulation of parthenogenesis in the brown alga Ectocarpus
Source: PLoS Genet. 2019 Jun 13;15(6):e1008211. doi: 10.1371/journal.pgen.1008211 (PMC6592573; doi:10.1371/journal.pgen.1008211)
Supplement: S16 Table — (XLSX) [file pgen.1008211.s017.xlsx]

## Sheet: Sheet1
Table S16. Results of the statistical test performed to study growth of zygotes from crosses using male strains with different parthenogenetic capacity
		Mann-Whitney_Wilcoxon test
Cross	Time	W value	p-value
Ec236-105 f x Ec236-154 m P+ versus Ec236-105 f x RB1 m P-	5h	44	0.02222
	1d	78	0.5502
	2d	34	0.004714
	3d	40	0.01247
	4d	24	0.0006612
Ec236-65 f x Ec236-10 m P- versus Ec236-65 f x Ec236-245 m P+	3h	20.5	0.1596
	24h	31	0.8801
	4d	46	0.01197
	6d	39	0.003996
560 f x Ec236-10 m P- versus 560 f x Ec236-34 m P+	5h	39	0.00371
	24h	39	0.01053
	48h	39	0.01053
	3d	39	0.003571
	5d	39	0.01053
