# Supplementary material for: A key role for sex chromosomes in the regulation of parthenogenesis in the brown alga Ectocarpus
Source: PLoS Genet. 2019 Jun 13;15(6):e1008211. doi: 10.1371/journal.pgen.1008211 (PMC6592573; doi:10.1371/journal.pgen.1008211)
Supplement: S17 Table — Two P- male strains were used (Ec236-10 and Ec236-276), one P+ female (Ec236-203) and one P+ male (Ec236-210). A Kruskal-Wallis test indicated significant difference in gamete size. A posthoc Dunn's test revealed, by pairwise comparison of groups, that the sizes of gametes in each group (female P+, male P+ and males P-) were significantly different. (XLSX) [file pgen.1008211.s018.xlsx]

## Sheet: Sheet1
Table S17. Pairwise statistical tests carried out to determine whether there were significant size differences between P+ female, P+ male and P- male gametes. Two P- male strains were used (Ec236-10 and Ec236-276), one P+ female (Ec236-203) and one P+ male (Ec236-210). A Kruskal-Wallis test indicated significant difference in gamete size. A posthoc Dunn's test revealed, by pairwise comparison of …
	Kruskal-Wallis
	chi-squared	p-value
	3452.39	<2.2e-16
	Comparison by group (Benjamini-Hochberg)
	Ec236-10 m P-	Ec236-203 f P+	Ec236-210 m P+
Ec236-203 f P+	chi-squared=-7.096046 p-value<0.00001
Ec236-210 m P+	chi-squared=56.34901 p-value<0,0001	chi-squared=26.31408 p-value<0.00001
Ec236-276 m P-	chi-squared=14.72313 p-value<0.00001	chi-squared=16.38673 p-value<0.0001	chi-squared=2.780366 p-value=0,0027
