# Supplementary material for: A key role for sex chromosomes in the regulation of parthenogenesis in the brown alga Ectocarpus
Source: PLoS Genet. 2019 Jun 13;15(6):e1008211. doi: 10.1371/journal.pgen.1008211 (PMC6592573; doi:10.1371/journal.pgen.1008211)
Supplement: S18 Table — Sex is coded as 0 for females and 1 for males. Parthenogenesis is coded as 0 for P- and 1 for P+. The id corresponds to the progeny reference number. Linkage groups are listed in the second column and genetic distances in the third. (XLSX) [file pgen.1008211.s019.xlsx]

## Sheet: Sheet1
Table S18. Genotype data used for the construction of the E. siliculosus genetic map. Sex is coded as 0 for females and 1 for males. Parthenogenesis is coded as 0 for P- and 1 for P+. The id corresponds to the progeny reference number. Linkage groups are listed in the second column and genetic distances in the third.
id			1	7	8	10	11	14	16	17	19	21	24	25	27	31	32	34	36	37	38	40	43	47	50	52	53	55	57	59	61	63	73	76	84	87	90	95	97	101	103	108	109	116	123	125	132	136	138
sex			1	1	1	1	1	1	1	1	1	1	1	1	1	1	1	1	1	1	1	1	0	1	1	1	1	1	1	1	1	1	1	1	1	1	1	0	1	0	1	1	1	1	1	1	1	1	1
partheno			0	0	1	0	1	1	0	1	0	1	0	0	1	0	0	1	0	0	0	1	1	0	1	0	0	0	1	0	0	1	0	0	0	0	0	1	0	1	0	0	0	0	0	1	1	0	0
66374_24	1	0	B	A	A	A	B	B	A	A	A	B	A	B	B	A	B	B	A	B	B	B	B	A	A	A	B	A	B	B	B	A	B	B	B	A	B	B	B	A	B	A	A	A	A	B	B	A	B
46532_55	1	0	B	A	A	A	B	B	A	A	A	B	A	B	B	A	B	B	A	B	B	B	B	A	A	A	B	A	B	B	B	A	B	B	B	A	B	B	B	A	B	A	A	A	A	B	B	A	B
46532_36	1	0	B	A	A	A	B	B	A	A	A	B	A	B	B	A	B	B	A	B	B	B	B	A	A	A	B	A	B	B	B	A	B	B	B	A	B	B	B	A	B	A	A	A	A	B	B	A	B
89401_95	1	0	B	A	A	A	B	B	A	A	A	B	A	B	B	A	B	B	A	B	B	B	B	A	A	A	B	A	B	B	B	A	B	B	B	A	B	B	B	A	B	A	A	A	A	B	B	A	B
89000_10	1	0	B	A	A	A	B	B	A	A	A	B	A	B	B	A	B	B	A	B	B	B	B	A	A	A	B	A	B	B	B	A	B	B	B	A	B	B	B	A	B	A	A	A	A	B	B	A	B
89186_73	1	0	B	A	A	A	B	B	A	A	A	B	A	B	B	A	B	B	A	B	B	B	B	A	A	A	B	A	B	B	B	A	B	B	B	A	B	B	B	A	B	A	A	A	A	B	B	A	B
37431_65	1	0	B	A	A	A	B	B	A	A	A	B	A	B	B	A	B	B	A	B	B	B	B	A	A	A	B	A	B	B	B	A	B	B	B	A	B	B	B	A	B	A	A	A	A	B	B	A	B
66118_96	1	0	B	A	A	A	B	B	A	A	A	B	A	B	B	A	B	B	A	B	B	B	B	A	A	A	B	A	B	B	B	A	B	B	B	A	B	B	B	A	B	A	A	A	A	B	B	A	B
56756_68	1	0	B	A	A	A	B	B	A	A	A	B	A	B	B	A	B	B	A	B	B	B	B	A	A	A	B	A	B	B	B	A	B	B	B	A	B	B	B	A	B	A	A	A	A	B	B	A	B
91312_32	1	0	B	A	A	A	B	B	A	A	A	B	A	B	B	A	B	B	A	B	B	B	B	A	A	A	B	A	B	B	B	A	B	B	B	A	B	B	B	A	B	A	A	A	A	B	B	A	B
46224_63	1	0	B	A	A	A	B	B	A	A	A	B	A	B	B	A	B	B	A	B	B	B	B	A	A	A	B	A	B	B	B	A	B	B	B	A	B	B	B	A	B	A	A	A	A	B	B	A	B
57506_54	1	0	B	A	A	A	B	B	A	A	A	B	A	B	B	A	B	B	A	B	B	B	B	A	A	A	B	A	B	B	B	A	B	B	B	A	B	B	B	A	B	A	A	A	A	B	B	A	B
59055_59	1	0	B	A	A	A	B	B	A	A	A	B	A	B	B	A	B	B	A	B	B	B	B	A	A	A	B	A	B	B	B	A	B	B	B	A	B	B	B	A	B	A	A	A	A	B	B	A	B
46224_34	1	0	B	A	A	A	B	B	A	A	A	B	A	B	B	A	B	B	A	B	B	B	B	A	A	A	B	A	B	B	B	A	B	B	B	A	B	B	B	A	B	A	A	A	A	B	B	A	B
53144_68	1	0.81	B	A	A	A	B	B	A	A	A	B	A	B	B	A	B	B	A	B	B	B	B	A	A	A	B	A	B	B	B	A	B	B	B	A	B	B	B	A	B	A	A	A	A	B	B	A	B
96429_20	1	6.07	B	A	A	A	B	B	A	A	A	B	A	B	B	A	B	B	A	B	B	B	B	A	A	A	B	A	B	B	B	A	B	B	B	A	A	B	-	B	B	A	A	A	A	B	B	A	B
96429_18	1	6.07	B	A	A	A	B	B	A	A	A	B	A	B	B	A	B	B	A	B	B	B	B	A	A	A	B	A	B	B	B	A	B	B	B	A	A	B	-	B	B	A	A	A	A	B	B	A	B
96429_35	1	6.07	B	A	A	A	B	B	A	A	A	B	A	B	B	A	B	B	A	B	B	B	B	A	A	A	B	A	B	B	B	A	B	B	B	A	A	B	-	B	B	A	A	A	A	B	B	A	B
79325_77	1	6.87	B	A	A	A	B	B	A	A	A	B	A	B	B	A	B	B	A	B	B	B	B	A	A	A	B	A	B	B	B	A	B	B	B	A	A	B	A	B	B	A	A	A	A	B	B	A	B
79325_16	1	6.87	B	A	A	A	B	B	A	A	A	B	A	B	B	A	B	B	A	B	B	B	B	A	A	A	B	A	B	B	B	A	B	B	B	A	A	B	A	B	B	A	A	A	A	B	B	A	B
41055_14	1	8.08	B	A	A	A	B	B	A	A	A	B	A	B	B	A	B	B	A	B	B	B	B	A	A	A	B	A	B	B	B	A	B	B	B	A	A	B	A	B	B	A	A	A	A	B	B	A	B
66713_24	1	8.08	B	A	A	A	B	B	A	A	A	B	A	B	B	A	B	B	A	B	B	B	B	A	A	A	B	A	B	B	B	A	B	B	B	A	A	B	A	B	B	A	A	A	A	B	B	A	B
76710_84	1	9.7	B	A	A	A	B	B	A	A	A	B	A	B	B	A	B	B	A	B	B	B	B	A	A	A	A	A	B	B	B	A	B	B	B	A	A	B	A	B	B	A	A	A	A	B	B	A	B
7580_47	1	12.12	B	A	A	A	B	B	A	A	A	B	A	B	B	A	B	B	A	B	B	B	B	A	A	A	A	A	B	B	B	A	B	B	B	A	A	B	A	B	B	A	A	A	A	B	B	B	B
25921_10	1	12.12	B	A	A	A	B	B	A	A	A	B	A	B	B	A	B	B	A	B	B	B	B	A	A	A	A	A	B	B	B	A	B	B	B	A	A	B	A	B	B	A	A	A	A	B	B	B	B
17210_21	1	12.12	B	A	A	A	B	B	A	A	A	B	A	B	B	A	B	B	A	B	B	B	B	A	A	A	A	A	B	B	B	A	B	B	B	A	A	B	A	B	B	A	A	A	A	B	B	B	B
17210_83	1	12.12	B	A	A	A	B	B	A	A	A	B	A	B	B	A	B	B	A	B	B	B	B	A	A	A	A	A	B	B	B	A	B	B	B	A	A	B	A	B	B	A	A	A	A	B	B	B	B
41970_11	1	12.12	B	A	A	A	B	B	A	A	A	B	A	B	B	A	B	B	A	B	B	B	B	A	A	A	A	A	B	B	B	A	B	B	B	A	A	B	A	B	B	A	A	A	A	B	B	B	B
66594_52	1	12.12	B	A	A	A	B	B	A	A	A	B	A	B	B	A	B	B	A	B	B	B	B	A	A	A	A	A	B	B	B	A	B	B	B	A	A	B	A	B	B	A	A	A	A	B	B	B	B
79585_76	1	12.12	B	A	A	A	B	B	A	A	A	B	A	B	B	A	B	B	A	B	B	B	B	A	A	A	A	A	B	B	B	A	B	B	B	A	A	B	A	B	B	A	A	A	A	B	B	B	B
85124_73	1	12.12	B	A	A	A	B	B	A	A	A	B	A	B	B	A	B	B	A	B	B	B	B	A	A	A	A	A	B	B	B	A	B	B	B	A	A	B	A	B	B	A	A	A	A	B	B	B	B
85124_57	1	12.12	B	A	A	A	B	B	A	A	A	B	A	B	B	A	B	B	A	B	B	B	B	A	A	A	A	A	B	B	B	A	B	B	B	A	A	B	A	B	B	A	A	A	A	B	B	B	B
85124_67	1	12.12	B	A	A	A	B	B	A	A	A	B	A	B	B	A	B	B	A	B	B	B	B	A	A	A	A	A	B	B	B	A	B	B	B	A	A	B	A	B	B	A	A	A	A	B	B	B	B
49917_80	1	12.12	B	A	A	A	B	B	A	A	A	B	A	B	B	A	B	B	A	B	B	B	B	A	A	A	A	A	B	B	B	A	B	B	B	A	A	B	A	B	B	A	A	A	A	B	B	B	B
49917_8	1	12.12	B	A	A	A	B	B	A	A	A	B	A	B	B	A	B	B	A	B	B	B	B	A	A	A	A	A	B	B	B	A	B	B	B	A	A	B	A	B	B	A	A	A	A	B	B	B	B
90160_82	1	12.12	B	A	A	A	B	B	A	A	A	B	A	B	B	A	B	B	A	B	B	B	B	A	A	A	A	A	B	B	B	A	B	B	B	A	A	B	A	B	B	A	A	A	A	B	B	B	B
91729_48	1	12.52	B	A	A	A	B	B	A	A	A	B	A	B	B	A	B	B	A	B	B	B	B	A	A	A	A	A	B	B	B	A	B	B	B	A	A	B	A	B	B	A	A	A	A	B	B	B	B
12063_37	1	12.52	B	A	A	A	B	B	A	A	A	B	A	B	B	A	B	B	A	B	B	B	B	A	A	A	A	A	B	B	B	A	B	B	B	A	A	B	A	B	B	A	A	A	A	B	B	B	B
39414_44	1	13.73	B	A	A	A	B	B	A	A	A	B	A	B	B	A	B	B	A	B	B	B	B	A	A	A	A	A	B	B	B	A	B	B	B	A	A	B	A	B	B	A	A	A	A	B	B	B	B
64154_21	1	13.73	B	A	A	A	B	B	A	A	A	B	A	B	B	A	B	B	A	B	B	B	B	A	A	A	A	A	B	B	B	A	B	B	B	A	A	B	A	B	B	A	A	A	A	B	B	B	B
80265_92	1	15.35	B	A	A	A	B	B	A	A	A	B	A	B	B	A	B	B	A	B	B	B	B	A	A	A	A	A	B	B	B	A	B	B	B	A	A	B	A	B	B	A	A	A	B	B	B	B	B
80265_85	1	15.35	B	A	A	A	B	B	A	A	A	B	A	B	B	A	B	B	A	B	B	B	B	A	A	A	A	A	B	B	B	A	B	B	B	A	A	B	A	B	B	A	A	A	B	B	B	B	B
17972_7	1	18.17	B	A	B	A	B	B	A	A	A	B	A	B	B	A	B	B	A	B	B	B	B	A	A	A	A	A	B	B	B	A	B	B	B	A	A	B	A	B	B	A	A	A	B	B	B	B	B
27838_88	1	18.57	B	A	B	A	B	B	A	A	A	B	A	B	B	A	B	B	A	B	B	B	B	A	A	A	A	A	B	B	B	A	B	B	B	A	A	B	A	B	B	A	A	A	B	B	B	B	B
57234_79	1	18.57	B	A	B	A	B	B	A	A	A	B	A	B	B	A	B	B	A	B	B	B	B	A	A	A	A	A	B	B	B	A	B	B	B	A	A	B	A	B	B	A	A	A	B	B	B	B	B
70394_64	1	18.57	B	A	B	A	B	B	A	A	A	B	A	B	B	A	B	B	A	B	B	B	B	A	A	A	A	A	B	B	B	A	B	B	B	A	A	B	A	B	B	A	A	A	B	B	B	B	B
57234_80	1	18.57	B	A	B	A	B	B	A	A	A	B	A	B	B	A	B	B	A	B	B	B	B	A	A	A	A	A	B	B	B	A	B	B	B	A	A	B	A	B	B	A	A	A	B	B	B	B	B
92693_9	1	18.57	B	A	B	A	B	B	A	A	A	B	A	B	B	A	B	B	A	B	B	B	B	A	A	A	A	A	B	B	B	A	B	B	B	A	A	B	A	B	B	A	A	A	B	B	B	B	B
20775_65	1	18.98	B	A	B	-	B	B	A	A	A	B	A	B	B	A	B	B	A	B	B	B	B	A	A	A	A	A	B	B	B	A	B	B	B	A	A	B	A	B	B	A	A	A	B	B	B	B	B
82354_21	1	20.19	B	A	B	-	B	B	A	A	A	B	A	B	B	A	B	B	A	B	B	B	B	-	A	A	A	A	B	B	B	A	B	B	B	A	A	B	A	B	B	A	A	A	B	B	B	B	B
44012_21	1	29.96	B	A	B	B	B	B	B	A	B	B	A	B	B	A	B	A	A	B	B	B	B	B	A	A	A	A	B	A	B	A	B	B	B	A	A	B	A	B	B	A	A	A	B	B	A	B	B
57059_46	1	29.96	B	A	B	B	B	B	B	A	B	B	A	B	B	A	B	A	A	B	B	B	B	B	A	A	A	A	B	A	B	A	B	B	B	A	A	B	A	B	B	A	A	A	B	B	A	B	B
57059_51	1	29.96	B	A	B	B	B	B	B	A	B	B	A	B	B	A	B	A	A	B	B	B	B	B	A	A	A	A	B	A	B	A	B	B	B	A	A	B	A	B	B	A	A	A	B	B	A	B	B
21145_60	1	29.96	B	A	B	B	B	B	B	A	B	B	A	B	B	A	B	A	A	B	B	B	B	B	A	A	A	A	B	A	B	A	B	B	B	A	A	B	A	B	B	A	A	A	B	B	A	B	B
47028_89	1	29.96	B	A	B	B	B	B	B	A	B	B	A	B	B	A	B	A	A	B	B	B	B	B	A	A	A	A	B	A	B	A	B	B	B	A	A	B	A	B	B	A	A	A	B	B	A	B	B
47028_94	1	29.96	B	A	B	B	B	B	B	A	B	B	A	B	B	A	B	A	A	B	B	B	B	B	A	A	A	A	B	A	B	A	B	B	B	A	A	B	A	B	B	A	A	A	B	B	A	B	B
40154_56	1	29.96	B	A	B	B	B	B	B	A	B	B	A	B	B	A	B	A	A	B	B	B	B	B	A	A	A	A	B	A	B	A	B	B	B	A	A	B	A	B	B	A	A	A	B	B	A	B	B
59016_17	1	29.96	B	A	B	B	B	B	B	A	B	B	A	B	B	A	B	A	A	B	B	B	B	B	A	A	A	A	B	A	B	A	B	B	B	A	A	B	A	B	B	A	A	A	B	B	A	B	B
36608_14	1	29.96	B	A	B	B	B	B	B	A	B	B	A	B	B	A	B	A	A	B	B	B	B	B	A	A	A	A	B	A	B	A	B	B	B	A	A	B	A	B	B	A	A	A	B	B	A	B	B
36608_59	1	29.96	B	A	B	B	B	B	B	A	B	B	A	B	B	A	B	A	A	B	B	B	B	B	A	A	A	A	B	A	B	A	B	B	B	A	A	B	A	B	B	A	A	A	B	B	A	B	B
95301_53	1	29.96	B	A	B	B	B	B	B	A	B	B	A	B	B	A	B	A	A	B	B	B	B	B	A	A	A	A	B	A	B	A	B	B	B	A	A	B	A	B	B	A	A	A	B	B	A	B	B
95301_11	1	29.96	B	A	B	B	B	B	B	A	B	B	A	B	B	A	B	A	A	B	B	B	B	B	A	A	A	A	B	A	B	A	B	B	B	A	A	B	A	B	B	A	A	A	B	B	A	B	B
4722_34	1	31.17	B	A	B	B	B	B	B	A	B	B	A	B	B	A	B	A	A	-	B	B	B	B	A	A	A	A	B	A	B	A	B	-	B	A	A	B	A	B	B	A	A	A	B	B	A	B	B
4722_92	1	31.17	B	A	B	B	B	B	B	A	B	B	A	B	B	A	B	A	A	-	B	B	B	B	A	A	A	A	B	A	B	A	B	-	B	A	A	B	A	B	B	A	A	A	B	B	A	B	B
83416_12	1	31.17	B	A	B	B	B	B	B	A	B	B	A	B	B	A	B	A	A	-	B	B	B	B	A	A	A	A	B	A	B	A	B	-	B	A	A	B	A	B	B	A	A	A	B	B	A	B	B
59009_89	1	31.17	B	A	B	B	B	B	B	A	B	B	A	B	B	A	B	A	A	-	B	B	B	B	A	A	A	A	B	A	B	A	B	-	B	A	A	B	A	B	B	A	A	A	B	B	A	B	B
66179_21	1	31.17	B	A	B	B	B	B	B	A	B	B	A	B	B	A	B	A	A	-	B	B	B	B	A	A	A	A	B	A	B	A	B	-	B	A	A	B	A	B	B	A	A	A	B	B	A	B	B
66179_12	1	31.17	B	A	B	B	B	B	B	A	B	B	A	B	B	A	B	A	A	-	B	B	B	B	A	A	A	A	B	A	B	A	B	-	B	A	A	B	A	B	B	A	A	A	B	B	A	B	B
66179_22	1	31.17	B	A	B	B	B	B	B	A	B	B	A	B	B	A	B	A	A	-	B	B	B	B	A	A	A	A	B	A	B	A	B	-	B	A	A	B	A	B	B	A	A	A	B	B	A	B	B
4553_95	1	31.17	B	A	B	B	B	B	B	A	B	B	A	B	B	A	B	A	A	-	B	B	B	B	A	A	A	A	B	A	B	A	B	-	B	A	A	B	A	B	B	A	A	A	B	B	A	B	B
4553_57	1	31.17	B	A	B	B	B	B	B	A	B	B	A	B	B	A	B	A	A	-	B	B	B	B	A	A	A	A	B	A	B	A	B	-	B	A	A	B	A	B	B	A	A	A	B	B	A	B	B
4553_49	1	31.17	B	A	B	B	B	B	B	A	B	B	A	B	B	A	B	A	A	-	B	B	B	B	A	A	A	A	B	A	B	A	B	-	B	A	A	B	A	B	B	A	A	A	B	B	A	B	B
58877_56	1	31.98	B	A	B	B	B	B	B	A	B	B	A	B	B	A	B	A	A	-	B	B	B	B	A	A	A	A	B	A	B	A	B	A	B	A	A	B	A	B	B	A	A	A	B	B	A	B	B
67675_71	1	32.78	B	A	B	B	B	B	B	A	B	B	A	B	B	A	B	A	A	-	B	B	B	B	A	A	A	A	B	A	B	A	B	A	B	A	A	B	A	B	B	A	A	A	B	B	A	B	B
67675_29	1	32.78	B	A	B	B	B	B	B	A	B	B	A	B	B	A	B	A	A	-	B	B	B	B	A	A	A	A	B	A	B	A	B	A	B	A	A	B	A	B	B	A	A	A	B	B	A	B	B
67675_54	1	32.78	B	A	B	B	B	B	B	A	B	B	A	B	B	A	B	A	A	-	B	B	B	B	A	A	A	A	B	A	B	A	B	A	B	A	A	B	A	B	B	A	A	A	B	B	A	B	B
87171_63	1	33.19	B	A	B	B	B	B	B	A	B	B	A	B	B	A	B	A	A	A	B	B	B	B	A	A	A	A	B	A	B	A	B	A	B	A	A	B	A	B	B	A	A	A	B	B	A	B	B
42652_53	1	33.19	B	A	B	B	B	B	B	A	B	B	A	B	B	A	B	A	A	A	B	B	B	B	A	A	A	A	B	A	B	A	B	A	B	A	A	B	A	B	B	A	A	A	B	B	A	B	B
58568_79	1	33.19	B	A	B	B	B	B	B	A	B	B	A	B	B	A	B	A	A	A	B	B	B	B	A	A	A	A	B	A	B	A	B	A	B	A	A	B	A	B	B	A	A	A	B	B	A	B	B
34799_52	1	33.19	B	A	B	B	B	B	B	A	B	B	A	B	B	A	B	A	A	A	B	B	B	B	A	A	A	A	B	A	B	A	B	A	B	A	A	B	A	B	B	A	A	A	B	B	A	B	B
92676_93	1	33.19	B	A	B	B	B	B	B	A	B	B	A	B	B	A	B	A	A	A	B	B	B	B	A	A	A	A	B	A	B	A	B	A	B	A	A	B	A	B	B	A	A	A	B	B	A	B	B
92676_46	1	33.19	B	A	B	B	B	B	B	A	B	B	A	B	B	A	B	A	A	A	B	B	B	B	A	A	A	A	B	A	B	A	B	A	B	A	A	B	A	B	B	A	A	A	B	B	A	B	B
56599_68	1	33.19	B	A	B	B	B	B	B	A	B	B	A	B	B	A	B	A	A	A	B	B	B	B	A	A	A	A	B	A	B	A	B	A	B	A	A	B	A	B	B	A	A	A	B	B	A	B	B
38778_32	1	33.19	B	A	B	B	B	B	B	A	B	B	A	B	B	A	B	A	A	A	B	B	B	B	A	A	A	A	B	A	B	A	B	A	B	A	A	B	A	B	B	A	A	A	B	B	A	B	B
56599_20	1	33.19	B	A	B	B	B	B	B	A	B	B	A	B	B	A	B	A	A	A	B	B	B	B	A	A	A	A	B	A	B	A	B	A	B	A	A	B	A	B	B	A	A	A	B	B	A	B	B
38778_99	1	33.19	B	A	B	B	B	B	B	A	B	B	A	B	B	A	B	A	A	A	B	B	B	B	A	A	A	A	B	A	B	A	B	A	B	A	A	B	A	B	B	A	A	A	B	B	A	B	B
38778_8	1	33.19	B	A	B	B	B	B	B	A	B	B	A	B	B	A	B	A	A	A	B	B	B	B	A	A	A	A	B	A	B	A	B	A	B	A	A	B	A	B	B	A	A	A	B	B	A	B	B
92676_32	1	33.19	B	A	B	B	B	B	B	A	B	B	A	B	B	A	B	A	A	A	B	B	B	B	A	A	A	A	B	A	B	A	B	A	B	A	A	B	A	B	B	A	A	A	B	B	A	B	B
83406_69	1	33.59	B	A	B	B	B	B	B	A	B	B	A	B	B	A	B	A	A	A	B	B	B	B	A	A	A	A	B	A	B	A	B	A	B	A	A	B	A	B	B	A	A	A	B	B	A	B	B
83406_31	1	33.59	B	A	B	B	B	B	B	A	B	B	A	B	B	A	B	A	A	A	B	B	B	B	A	A	A	A	B	A	B	A	B	A	B	A	A	B	A	B	B	A	A	A	B	B	A	B	B
91204_93	1	35.2	B	A	B	B	B	B	B	A	B	B	A	B	B	A	B	A	A	A	B	B	B	B	B	A	A	A	B	A	B	A	B	A	B	A	A	B	A	B	B	A	A	A	B	B	A	B	B
91204_89	1	35.2	B	A	B	B	B	B	B	A	B	B	A	B	B	A	B	A	A	A	B	B	B	B	B	A	A	A	B	A	B	A	B	A	B	A	A	B	A	B	B	A	A	A	B	B	A	B	B
7659_27	1	37.62	B	A	B	B	B	B	B	A	B	B	A	B	B	A	B	A	A	A	B	B	B	B	B	A	A	A	B	A	B	A	B	A	B	A	A	B	A	B	B	A	A	A	B	B	A	B	B
7659_56	1	37.62	B	A	B	B	B	B	B	A	B	B	A	B	B	A	B	A	A	A	B	B	B	B	B	A	A	A	B	A	B	A	B	A	B	A	A	B	A	B	B	A	A	A	B	B	A	B	B
7659_53	1	37.62	B	A	B	B	B	B	B	A	B	B	A	B	B	A	B	A	A	A	B	B	B	B	B	A	A	A	B	A	B	A	B	A	B	A	A	B	A	B	B	A	A	A	B	B	A	B	B
3903_71	1	37.62	B	A	B	B	B	B	B	A	B	B	A	B	B	A	B	A	A	A	B	B	B	B	B	A	A	A	B	A	B	A	B	A	B	A	A	B	A	B	B	A	A	A	B	B	A	B	B
3903_63	1	37.62	B	A	B	B	B	B	B	A	B	B	A	B	B	A	B	A	A	A	B	B	B	B	B	A	A	A	B	A	B	A	B	A	B	A	A	B	A	B	B	A	A	A	B	B	A	B	B
15033_60	1	37.62	B	A	B	B	B	B	B	A	B	B	A	B	B	A	B	A	A	A	B	B	B	B	B	A	A	A	B	A	B	A	B	A	B	A	A	B	A	B	B	A	A	A	B	B	A	B	B
92614_33	1	38.03	B	A	B	B	B	B	B	A	B	B	A	B	B	A	B	A	A	A	B	B	B	B	B	A	A	A	B	A	B	A	B	A	B	A	A	B	A	B	B	A	A	A	B	B	A	B	B
92614_88	1	38.03	B	A	B	B	B	B	B	A	B	B	A	B	B	A	B	A	A	A	B	B	B	B	B	A	A	A	B	A	B	A	B	A	B	A	A	B	A	B	B	A	A	A	B	B	A	B	B
92614_14	1	38.03	B	A	B	B	B	B	B	A	B	B	A	B	B	A	B	A	A	A	B	B	B	B	B	A	A	A	B	A	B	A	B	A	B	A	A	B	A	B	B	A	A	A	B	B	A	B	B
92197_39	1	38.03	B	A	B	B	B	B	B	A	B	B	A	B	B	A	B	A	A	A	B	B	B	B	B	A	A	A	B	A	B	A	B	A	B	A	A	B	A	B	B	A	A	A	B	B	A	B	B
92197_87	1	38.03	B	A	B	B	B	B	B	A	B	B	A	B	B	A	B	A	A	A	B	B	B	B	B	A	A	A	B	A	B	A	B	A	B	A	A	B	A	B	B	A	A	A	B	B	A	B	B
92197_85	1	38.03	B	A	B	B	B	B	B	A	B	B	A	B	B	A	B	A	A	A	B	B	B	B	B	A	A	A	B	A	B	A	B	A	B	A	A	B	A	B	B	A	A	A	B	B	A	B	B
86064_89	1	38.03	B	A	B	B	B	B	B	A	B	B	A	B	B	A	B	A	A	A	B	B	B	B	B	A	A	A	B	A	B	A	B	A	B	A	A	B	A	B	B	A	A	A	B	B	A	B	B
86064_9	1	38.03	B	A	B	B	B	B	B	A	B	B	A	B	B	A	B	A	A	A	B	B	B	B	B	A	A	A	B	A	B	A	B	A	B	A	A	B	A	B	B	A	A	A	B	B	A	B	B
55677_8	1	38.43	B	A	B	B	B	B	B	A	B	B	A	B	B	A	B	A	A	A	B	B	B	B	B	A	A	A	B	A	B	A	B	A	B	A	A	B	-	B	B	A	A	A	B	B	A	B	B
55677_18	1	38.43	B	A	B	B	B	B	B	A	B	B	A	B	B	A	B	A	A	A	B	B	B	B	B	A	A	A	B	A	B	A	B	A	B	A	A	B	-	B	B	A	A	A	B	B	A	B	B
6921_50	1	46.57	B	A	B	B	B	B	B	A	B	B	B	B	B	A	B	A	A	A	B	B	A	B	B	A	A	A	B	A	B	A	B	A	B	A	A	A	B	B	B	A	A	A	B	B	A	B	B
48485_44	1	48.58	B	A	B	B	B	B	B	A	B	B	B	B	B	A	B	A	A	A	B	B	A	B	B	A	A	A	B	A	B	A	B	A	B	A	A	A	B	A	B	A	A	A	B	B	A	B	B
85866_86	1	48.58	B	A	B	B	B	B	B	A	B	B	B	B	B	A	B	A	A	A	B	B	A	B	B	A	A	A	B	A	B	A	B	A	B	A	A	A	B	A	B	A	A	A	B	B	A	B	B
85866_84	1	48.58	B	A	B	B	B	B	B	A	B	B	B	B	B	A	B	A	A	A	B	B	A	B	B	A	A	A	B	A	B	A	B	A	B	A	A	A	B	A	B	A	A	A	B	B	A	B	B
46359_87	1	48.58	B	A	B	B	B	B	B	A	B	B	B	B	B	A	B	A	A	A	B	B	A	B	B	A	A	A	B	A	B	A	B	A	B	A	A	A	B	A	B	A	A	A	B	B	A	B	B
40475_54	1	48.58	B	A	B	B	B	B	B	A	B	B	B	B	B	A	B	A	A	A	B	B	A	B	B	A	A	A	B	A	B	A	B	A	B	A	A	A	B	A	B	A	A	A	B	B	A	B	B
65605_12	1	48.58	B	A	B	B	B	B	B	A	B	B	B	B	B	A	B	A	A	A	B	B	A	B	B	A	A	A	B	A	B	A	B	A	B	A	A	A	B	A	B	A	A	A	B	B	A	B	B
73571_84	1	49.39	B	A	B	B	B	B	B	A	B	B	B	B	B	A	B	A	A	A	B	B	A	B	B	A	A	A	B	A	B	A	B	A	B	A	A	A	B	A	B	A	A	A	B	B	A	B	B
12379_64	1	49.39	B	A	B	B	B	B	B	A	B	B	B	B	B	A	B	A	A	A	B	B	A	B	B	A	A	A	B	A	B	A	B	A	B	A	A	A	B	A	B	A	A	A	B	B	A	B	B
77712_21	1	49.39	B	A	B	B	B	B	B	A	B	B	B	B	B	A	B	A	A	A	B	B	A	B	B	A	A	A	B	A	B	A	B	A	B	A	A	A	B	A	B	A	A	A	B	B	A	B	B
39823_56	1	49.39	B	A	B	B	B	B	B	A	B	B	B	B	B	A	B	A	A	A	B	B	A	B	B	A	A	A	B	A	B	A	B	A	B	A	A	A	B	A	B	A	A	A	B	B	A	B	B
39823_87	1	49.39	B	A	B	B	B	B	B	A	B	B	B	B	B	A	B	A	A	A	B	B	A	B	B	A	A	A	B	A	B	A	B	A	B	A	A	A	B	A	B	A	A	A	B	B	A	B	B
73305_61	1	49.39	B	A	B	B	B	B	B	A	B	B	B	B	B	A	B	A	A	A	B	B	A	B	B	A	A	A	B	A	B	A	B	A	B	A	A	A	B	A	B	A	A	A	B	B	A	B	B
73305_27	1	49.39	B	A	B	B	B	B	B	A	B	B	B	B	B	A	B	A	A	A	B	B	A	B	B	A	A	A	B	A	B	A	B	A	B	A	A	A	B	A	B	A	A	A	B	B	A	B	B
21746_70	1	49.39	B	A	B	B	B	B	B	A	B	B	B	B	B	A	B	A	A	A	B	B	A	B	B	A	A	A	B	A	B	A	B	A	B	A	A	A	B	A	B	A	A	A	B	B	A	B	B
569_69	1	49.39	B	A	B	B	B	B	B	A	B	B	B	B	B	A	B	A	A	A	B	B	A	B	B	A	A	A	B	A	B	A	B	A	B	A	A	A	B	A	B	A	A	A	B	B	A	B	B
27337_34	1	49.39	B	A	B	B	B	B	B	A	B	B	B	B	B	A	B	A	A	A	B	B	A	B	B	A	A	A	B	A	B	A	B	A	B	A	A	A	B	A	B	A	A	A	B	B	A	B	B
75049_51	1	49.39	B	A	B	B	B	B	B	A	B	B	B	B	B	A	B	A	A	A	B	B	A	B	B	A	A	A	B	A	B	A	B	A	B	A	A	A	B	A	B	A	A	A	B	B	A	B	B
7638_20	1	49.39	B	A	B	B	B	B	B	A	B	B	B	B	B	A	B	A	A	A	B	B	A	B	B	A	A	A	B	A	B	A	B	A	B	A	A	A	B	A	B	A	A	A	B	B	A	B	B
35590_47	1	49.39	B	A	B	B	B	B	B	A	B	B	B	B	B	A	B	A	A	A	B	B	A	B	B	A	A	A	B	A	B	A	B	A	B	A	A	A	B	A	B	A	A	A	B	B	A	B	B
65415_71	1	50.2	B	A	B	B	B	B	B	A	B	B	B	B	B	A	B	A	A	A	B	B	A	B	B	A	A	B	B	A	B	A	B	A	B	A	A	A	B	A	B	A	A	A	B	B	A	B	B
38215_90	1	50.2	B	A	B	B	B	B	B	A	B	B	B	B	B	A	B	A	A	A	B	B	A	B	B	A	A	B	B	A	B	A	B	A	B	A	A	A	B	A	B	A	A	A	B	B	A	B	B
23799_79	1	51	B	A	B	B	B	B	B	A	B	B	B	B	B	A	B	A	A	A	B	B	A	B	B	A	A	B	B	A	B	A	B	A	B	A	A	A	B	A	B	A	A	A	B	-	A	B	B
72192_74	1	59.97	A	A	B	B	B	B	B	A	B	B	B	A	B	A	B	A	B	A	B	B	A	B	B	A	A	B	B	A	B	A	B	A	B	A	A	A	B	A	B	-	A	B	A	A	A	B	-
72192_46	1	59.97	A	A	B	B	B	B	B	A	B	B	B	A	B	A	B	A	B	A	B	B	A	B	B	A	A	B	B	A	B	A	B	A	B	A	A	A	B	A	B	-	A	B	A	A	A	B	-
35595_55	1	60.78	A	A	B	B	B	B	B	A	B	B	B	A	B	A	B	A	B	A	B	B	A	B	B	A	A	B	B	A	B	A	B	A	B	A	A	A	B	A	B	B	A	B	A	A	A	B	A
23073_87	1	61.58	A	A	B	B	B	B	B	A	B	B	B	A	B	A	B	A	B	A	B	B	A	B	B	A	A	B	B	A	B	A	B	-	B	A	A	A	B	A	B	B	A	B	A	A	A	B	A
81078_25	1	63.2	A	A	B	B	B	B	B	A	B	B	B	A	B	A	B	A	B	A	B	B	A	B	B	A	A	B	B	A	B	A	B	B	B	A	A	A	B	A	A	B	A	B	A	A	A	B	A
13984_86	1	64	A	A	B	B	B	B	B	A	B	B	B	A	B	A	B	A	B	A	B	B	A	B	B	A	A	B	B	A	B	A	B	B	B	A	A	A	B	A	A	B	A	B	A	A	A	B	A
13984_41	1	64	A	A	B	B	B	B	B	A	B	B	B	A	B	A	B	A	B	A	B	B	A	B	B	A	A	B	B	A	B	A	B	B	B	A	A	A	B	A	A	B	A	B	A	A	A	B	A
18348_39	1	64	A	A	B	B	B	B	B	A	B	B	B	A	B	A	B	A	B	A	B	B	A	B	B	A	A	B	B	A	B	A	B	B	B	A	A	A	B	A	A	B	A	B	A	A	A	B	A
29695_32	1	64	A	A	B	B	B	B	B	A	B	B	B	A	B	A	B	A	B	A	B	B	A	B	B	A	A	B	B	A	B	A	B	B	B	A	A	A	B	A	A	B	A	B	A	A	A	B	A
18348_78	1	64	A	A	B	B	B	B	B	A	B	B	B	A	B	A	B	A	B	A	B	B	A	B	B	A	A	B	B	A	B	A	B	B	B	A	A	A	B	A	A	B	A	B	A	A	A	B	A
29695_98	1	64	A	A	B	B	B	B	B	A	B	B	B	A	B	A	B	A	B	A	B	B	A	B	B	A	A	B	B	A	B	A	B	B	B	A	A	A	B	A	A	B	A	B	A	A	A	B	A
18348_75	1	64	A	A	B	B	B	B	B	A	B	B	B	A	B	A	B	A	B	A	B	B	A	B	B	A	A	B	B	A	B	A	B	B	B	A	A	A	B	A	A	B	A	B	A	A	A	B	A
76196_46	1	64.81	A	A	B	B	B	B	B	A	B	B	B	A	B	A	B	A	B	A	B	B	B	B	B	A	A	B	B	A	B	A	B	B	B	A	A	A	B	A	A	B	A	B	A	A	A	B	A
41535_61	1	64.81	A	A	B	B	B	B	B	A	B	B	B	A	B	A	B	A	B	A	B	B	B	B	B	A	A	B	B	A	B	A	B	B	B	A	A	A	B	A	A	B	A	B	A	A	A	B	A
41535_93	1	64.81	A	A	B	B	B	B	B	A	B	B	B	A	B	A	B	A	B	A	B	B	B	B	B	A	A	B	B	A	B	A	B	B	B	A	A	A	B	A	A	B	A	B	A	A	A	B	A
25496_80	1	65.62	A	A	B	B	B	B	B	A	B	B	B	A	B	A	B	A	B	A	B	B	B	B	B	A	A	B	A	A	B	A	B	B	B	A	A	A	B	A	A	B	A	B	A	A	A	B	A
93674_6	1	65.62	A	A	B	B	B	B	B	A	B	B	B	A	B	A	B	A	B	A	B	B	B	B	B	A	A	B	A	A	B	A	B	B	B	A	A	A	B	A	A	B	A	B	A	A	A	B	A
93674_54	1	65.62	A	A	B	B	B	B	B	A	B	B	B	A	B	A	B	A	B	A	B	B	B	B	B	A	A	B	A	A	B	A	B	B	B	A	A	A	B	A	A	B	A	B	A	A	A	B	A
92351_46	1	65.62	A	A	B	B	B	B	B	A	B	B	B	A	B	A	B	A	B	A	B	B	B	B	B	A	A	B	A	A	B	A	B	B	B	A	A	A	B	A	A	B	A	B	A	A	A	B	A
92351_56	1	65.62	A	A	B	B	B	B	B	A	B	B	B	A	B	A	B	A	B	A	B	B	B	B	B	A	A	B	A	A	B	A	B	B	B	A	A	A	B	A	A	B	A	B	A	A	A	B	A
10252_78	1	65.62	A	A	B	B	B	B	B	A	B	B	B	A	B	A	B	A	B	A	B	B	B	B	B	A	A	B	A	A	B	A	B	B	B	A	A	A	B	A	A	B	A	B	A	A	A	B	A
92351_59	1	65.62	A	A	B	B	B	B	B	A	B	B	B	A	B	A	B	A	B	A	B	B	B	B	B	A	A	B	A	A	B	A	B	B	B	A	A	A	B	A	A	B	A	B	A	A	A	B	A
85392_74	1	65.62	A	A	B	B	B	B	B	A	B	B	B	A	B	A	B	A	B	A	B	B	B	B	B	A	A	B	A	A	B	A	B	B	B	A	A	A	B	A	A	B	A	B	A	A	A	B	A
84275_30	1	66.83	A	A	B	B	B	B	B	A	B	B	B	A	B	A	B	A	B	A	B	B	B	B	B	A	A	B	A	A	B	A	B	B	B	A	A	A	B	A	A	B	A	B	A	A	A	B	A
84275_78	1	66.83	A	A	B	B	B	B	B	A	B	B	B	A	B	A	B	A	B	A	B	B	B	B	B	A	A	B	A	A	B	A	B	B	B	A	A	A	B	A	A	B	A	B	A	A	A	B	A
1332_42	1	67.23	A	A	B	B	B	B	B	A	B	B	B	A	B	A	B	A	B	A	B	B	B	B	B	A	A	B	A	A	B	A	B	B	B	A	A	A	B	A	A	B	A	B	A	A	A	B	A
47510_84	1	67.23	A	A	B	B	B	B	B	A	B	B	B	A	B	A	B	A	B	A	B	B	B	B	B	A	A	B	A	A	B	A	B	B	B	A	A	A	B	A	A	B	A	B	A	A	A	B	A
47510_72	1	67.23	A	A	B	B	B	B	B	A	B	B	B	A	B	A	B	A	B	A	B	B	B	B	B	A	A	B	A	A	B	A	B	B	B	A	A	A	B	A	A	B	A	B	A	A	A	B	A
47510_44	1	67.23	A	A	B	B	B	B	B	A	B	B	B	A	B	A	B	A	B	A	B	B	B	B	B	A	A	B	A	A	B	A	B	B	B	A	A	A	B	A	A	B	A	B	A	A	A	B	A
39240_8	1	67.23	A	A	B	B	B	B	B	A	B	B	B	A	B	A	B	A	B	A	B	B	B	B	B	A	A	B	A	A	B	A	B	B	B	A	A	A	B	A	A	B	A	B	A	A	A	B	A
39240_19	1	67.23	A	A	B	B	B	B	B	A	B	B	B	A	B	A	B	A	B	A	B	B	B	B	B	A	A	B	A	A	B	A	B	B	B	A	A	A	B	A	A	B	A	B	A	A	A	B	A
61967_51	1	67.23	A	A	B	B	B	B	B	A	B	B	B	A	B	A	B	A	B	A	B	B	B	B	B	A	A	B	A	A	B	A	B	B	B	A	A	A	B	A	A	B	A	B	A	A	A	B	A
103_98	1	67.23	A	A	B	B	B	B	B	A	B	B	B	A	B	A	B	A	B	A	B	B	B	B	B	A	A	B	A	A	B	A	B	B	B	A	A	A	B	A	A	B	A	B	A	A	A	B	A
103_97	1	67.23	A	A	B	B	B	B	B	A	B	B	B	A	B	A	B	A	B	A	B	B	B	B	B	A	A	B	A	A	B	A	B	B	B	A	A	A	B	A	A	B	A	B	A	A	A	B	A
93858_84	1	67.23	A	A	B	B	B	B	B	A	B	B	B	A	B	A	B	A	B	A	B	B	B	B	B	A	A	B	A	A	B	A	B	B	B	A	A	A	B	A	A	B	A	B	A	A	A	B	A
64963_95	1	67.23	A	A	B	B	B	B	B	A	B	B	B	A	B	A	B	A	B	A	B	B	B	B	B	A	A	B	A	A	B	A	B	B	B	A	A	A	B	A	A	B	A	B	A	A	A	B	A
64963_5	1	67.23	A	A	B	B	B	B	B	A	B	B	B	A	B	A	B	A	B	A	B	B	B	B	B	A	A	B	A	A	B	A	B	B	B	A	A	A	B	A	A	B	A	B	A	A	A	B	A
64963_97	1	67.23	A	A	B	B	B	B	B	A	B	B	B	A	B	A	B	A	B	A	B	B	B	B	B	A	A	B	A	A	B	A	B	B	B	A	A	A	B	A	A	B	A	B	A	A	A	B	A
36216_87	1	67.23	A	A	B	B	B	B	B	A	B	B	B	A	B	A	B	A	B	A	B	B	B	B	B	A	A	B	A	A	B	A	B	B	B	A	A	A	B	A	A	B	A	B	A	A	A	B	A
36216_86	1	67.23	A	A	B	B	B	B	B	A	B	B	B	A	B	A	B	A	B	A	B	B	B	B	B	A	A	B	A	A	B	A	B	B	B	A	A	A	B	A	A	B	A	B	A	A	A	B	A
36216_5	1	67.23	A	A	B	B	B	B	B	A	B	B	B	A	B	A	B	A	B	A	B	B	B	B	B	A	A	B	A	A	B	A	B	B	B	A	A	A	B	A	A	B	A	B	A	A	A	B	A
32247_17	1	67.23	A	A	B	B	B	B	B	A	B	B	B	A	B	A	B	A	B	A	B	B	B	B	B	A	A	B	A	A	B	A	B	B	B	A	A	A	B	A	A	B	A	B	A	A	A	B	A
97421_29	1	68.04	A	A	B	B	B	B	B	A	B	B	B	A	B	A	B	A	B	A	B	B	B	B	B	A	A	B	A	A	B	A	B	B	B	A	A	A	B	A	A	B	A	B	A	A	A	B	A
55147_38	1	68.04	A	A	B	B	B	B	B	A	B	B	B	A	B	A	B	A	B	A	B	B	B	B	B	A	A	B	A	A	B	A	B	B	B	A	A	A	B	A	A	B	A	B	A	A	A	B	A
55147_21	1	68.04	A	A	B	B	B	B	B	A	B	B	B	A	B	A	B	A	B	A	B	B	B	B	B	A	A	B	A	A	B	A	B	B	B	A	A	A	B	A	A	B	A	B	A	A	A	B	A
50949_53	1	68.04	A	A	B	B	B	B	B	A	B	B	B	A	B	A	B	A	B	A	B	B	B	B	B	A	A	B	A	A	B	A	B	B	B	A	A	A	B	A	A	B	A	B	A	A	A	B	A
55197_81	1	71.27	A	A	B	B	B	B	B	B	B	B	B	A	B	A	A	A	B	A	B	B	B	B	B	A	A	B	A	A	B	A	B	B	B	A	A	A	B	A	A	B	A	B	A	A	A	B	A
55197_55	1	71.27	A	A	B	B	B	B	B	B	B	B	B	A	B	A	A	A	B	A	B	B	B	B	B	A	A	B	A	A	B	A	B	B	B	A	A	A	B	A	A	B	A	B	A	A	A	B	A
60396_71	1	73.69	A	A	B	B	B	B	B	B	B	B	B	A	B	B	A	A	B	A	B	B	B	B	B	A	A	B	A	A	B	A	B	B	B	A	A	A	B	A	A	B	A	B	A	A	A	B	A
84219_67	1	74.09	A	A	B	B	B	B	B	B	B	B	-	A	B	B	A	A	B	A	B	B	B	B	B	A	A	B	A	A	B	A	B	B	B	A	A	A	B	A	A	B	A	B	A	A	A	B	A
84219_75	1	74.49	A	A	B	B	B	B	B	B	B	B	A	A	B	B	A	A	B	A	B	B	B	B	B	A	A	B	A	A	B	A	B	B	B	A	A	A	B	A	A	B	A	B	A	A	A	B	A
22215_48	1	74.49	A	A	B	B	B	B	B	B	B	B	A	A	B	B	A	A	B	A	B	B	B	B	B	A	A	B	A	A	B	A	B	B	B	A	A	A	B	A	A	B	A	B	A	A	A	B	A
22215_52	1	74.49	A	A	B	B	B	B	B	B	B	B	A	A	B	B	A	A	B	A	B	B	B	B	B	A	A	B	A	A	B	A	B	B	B	A	A	A	B	A	A	B	A	B	A	A	A	B	A
62617_72	1	74.49	A	A	B	B	B	B	B	B	B	B	A	A	B	B	A	A	B	A	B	B	B	B	B	A	A	B	A	A	B	A	B	B	B	A	A	A	B	A	A	B	A	B	A	A	A	B	A
44837_68	1	74.49	A	A	B	B	B	B	B	B	B	B	A	A	B	B	A	A	B	A	B	B	B	B	B	A	A	B	A	A	B	A	B	B	B	A	A	A	B	A	A	B	A	B	A	A	A	B	A
44865_66	1	74.49	A	A	B	B	B	B	B	B	B	B	A	A	B	B	A	A	B	A	B	B	B	B	B	A	A	B	A	A	B	A	B	B	B	A	A	A	B	A	A	B	A	B	A	A	A	B	A
32823_67	1	75.7	A	A	B	B	-	B	B	B	B	B	A	A	B	B	A	A	B	A	B	B	B	B	B	A	B	B	A	A	B	A	B	B	B	A	A	A	B	A	A	B	A	B	A	A	A	B	A
32823_88	1	75.7	A	A	B	B	-	B	B	B	B	B	A	A	B	B	A	A	B	A	B	B	B	B	B	A	B	B	A	A	B	A	B	B	B	A	A	A	B	A	A	B	A	B	A	A	A	B	A
56571_75	1	76.11	A	A	B	B	A	B	B	B	B	B	A	A	B	B	A	A	B	A	B	B	B	B	B	A	B	B	A	A	B	A	B	B	B	A	A	A	B	A	A	B	A	B	A	A	A	B	A
56571_99	1	76.11	A	A	B	B	A	B	B	B	B	B	A	A	B	B	A	A	B	A	B	B	B	B	B	A	B	B	A	A	B	A	B	B	B	A	A	A	B	A	A	B	A	B	A	A	A	B	A
26642_78	1	76.11	A	A	B	B	A	B	B	B	B	B	A	A	B	B	A	A	B	A	B	B	B	B	B	A	B	B	A	A	B	A	B	B	B	A	A	A	B	A	A	B	A	B	A	A	A	B	A
26642_77	1	76.11	A	A	B	B	A	B	B	B	B	B	A	A	B	B	A	A	B	A	B	B	B	B	B	A	B	B	A	A	B	A	B	B	B	A	A	A	B	A	A	B	A	B	A	A	A	B	A
10717_68	1	76.11	A	A	B	B	A	B	B	B	B	B	A	A	B	B	A	A	B	A	B	B	B	B	B	A	B	B	A	A	B	A	B	B	B	A	A	A	B	A	A	B	A	B	A	A	A	B	A
52704_51	1	76.11	A	A	B	B	A	B	B	B	B	B	A	A	B	B	A	A	B	A	B	B	B	B	B	A	B	B	A	A	B	A	B	B	B	A	A	A	B	A	A	B	A	B	A	A	A	B	A
71229_84	1	76.11	A	A	B	B	A	B	B	B	B	B	A	A	B	B	A	A	B	A	B	B	B	B	B	A	B	B	A	A	B	A	B	B	B	A	A	A	B	A	A	B	A	B	A	A	A	B	A
40630_92	1	76.11	A	A	B	B	A	B	B	B	B	B	A	A	B	B	A	A	B	A	B	B	B	B	B	A	B	B	A	A	B	A	B	B	B	A	A	A	B	A	A	B	A	B	A	A	A	B	A
28200_14	1	76.11	A	A	B	B	A	B	B	B	B	B	A	A	B	B	A	A	B	A	B	B	B	B	B	A	B	B	A	A	B	A	B	B	B	A	A	A	B	A	A	B	A	B	A	A	A	B	A
28200_30	1	76.11	A	A	B	B	A	B	B	B	B	B	A	A	B	B	A	A	B	A	B	B	B	B	B	A	B	B	A	A	B	A	B	B	B	A	A	A	B	A	A	B	A	B	A	A	A	B	A
56673_32	1	76.11	A	A	B	B	A	B	B	B	B	B	A	A	B	B	A	A	B	A	B	B	B	B	B	A	B	B	A	A	B	A	B	B	B	A	A	A	B	A	A	B	A	B	A	A	A	B	A
56673_81	1	76.11	A	A	B	B	A	B	B	B	B	B	A	A	B	B	A	A	B	A	B	B	B	B	B	A	B	B	A	A	B	A	B	B	B	A	A	A	B	A	A	B	A	B	A	A	A	B	A
56293_75	1	76.11	A	A	B	B	A	B	B	B	B	B	A	A	B	B	A	A	B	A	B	B	B	B	B	A	B	B	A	A	B	A	B	B	B	A	A	A	B	A	A	B	A	B	A	A	A	B	A
29582_72	1	76.51	A	A	B	B	A	B	B	B	B	B	A	A	B	B	A	A	B	-	B	B	B	B	B	A	B	B	A	A	B	A	B	B	B	A	A	A	B	A	A	B	A	B	A	A	A	B	A
29582_66	1	76.51	A	A	B	B	A	B	B	B	B	B	A	A	B	B	A	A	B	-	B	B	B	B	B	A	B	B	A	A	B	A	B	B	B	A	A	A	B	A	A	B	A	B	A	A	A	B	A
72858_47	1	76.51	A	A	B	B	A	B	B	B	B	B	A	A	B	B	A	A	B	-	B	B	B	B	B	A	B	B	A	A	B	A	B	B	B	A	A	A	B	A	A	B	A	B	A	A	A	B	A
51421_87	1	77.32	A	A	B	B	A	B	B	B	B	B	A	A	B	B	A	A	B	B	B	B	B	B	B	A	B	B	A	A	B	-	B	B	B	A	A	A	B	A	A	B	A	B	A	A	A	B	A
51421_57	1	77.32	A	A	B	B	A	B	B	B	B	B	A	A	B	B	A	A	B	B	B	B	B	B	B	A	B	B	A	A	B	-	B	B	B	A	A	A	B	A	A	B	A	B	A	A	A	B	A
60006_54	1	77.72	A	A	B	B	A	B	B	B	B	B	A	A	B	B	A	A	B	B	B	B	B	B	B	A	B	B	A	A	B	B	B	B	B	A	A	A	B	A	A	B	A	B	A	A	A	B	A
60006_27	1	77.72	A	A	B	B	A	B	B	B	B	B	A	A	B	B	A	A	B	B	B	B	B	B	B	A	B	B	A	A	B	B	B	B	B	A	A	A	B	A	A	B	A	B	A	A	A	B	A
60006_14	1	77.72	A	A	B	B	A	B	B	B	B	B	A	A	B	B	A	A	B	B	B	B	B	B	B	A	B	B	A	A	B	B	B	B	B	A	A	A	B	A	A	B	A	B	A	A	A	B	A
92589_9	1	77.72	A	A	B	B	A	B	B	B	B	B	A	A	B	B	A	A	B	B	B	B	B	B	B	A	B	B	A	A	B	B	B	B	B	A	A	A	B	A	A	B	A	B	A	A	A	B	A
45776_13	1	77.72	A	A	B	B	A	B	B	B	B	B	A	A	B	B	A	A	B	B	B	B	B	B	B	A	B	B	A	A	B	B	B	B	B	A	A	A	B	A	A	B	A	B	A	A	A	B	A
45878_42	1	77.72	A	A	B	B	A	B	B	B	B	B	A	A	B	B	A	A	B	B	B	B	B	B	B	A	B	B	A	A	B	B	B	B	B	A	A	A	B	A	A	B	A	B	A	A	A	B	A
45878_26	1	77.72	A	A	B	B	A	B	B	B	B	B	A	A	B	B	A	A	B	B	B	B	B	B	B	A	B	B	A	A	B	B	B	B	B	A	A	A	B	A	A	B	A	B	A	A	A	B	A
79403_100	1	77.72	A	A	B	B	A	B	B	B	B	B	A	A	B	B	A	A	B	B	B	B	B	B	B	A	B	B	A	A	B	B	B	B	B	A	A	A	B	A	A	B	A	B	A	A	A	B	A
86074_62	1	77.72	A	A	B	B	A	B	B	B	B	B	A	A	B	B	A	A	B	B	B	B	B	B	B	A	B	B	A	A	B	B	B	B	B	A	A	A	B	A	A	B	A	B	A	A	A	B	A
79403_89	1	77.72	A	A	B	B	A	B	B	B	B	B	A	A	B	B	A	A	B	B	B	B	B	B	B	A	B	B	A	A	B	B	B	B	B	A	A	A	B	A	A	B	A	B	A	A	A	B	A
86074_64	1	77.72	A	A	B	B	A	B	B	B	B	B	A	A	B	B	A	A	B	B	B	B	B	B	B	A	B	B	A	A	B	B	B	B	B	A	A	A	B	A	A	B	A	B	A	A	A	B	A
52979_101	1	78.12	A	A	B	B	A	B	B	B	B	B	A	A	B	B	A	A	B	B	B	B	B	B	B	A	B	B	A	A	B	B	B	B	B	A	A	-	B	A	A	B	A	B	A	A	A	B	A
52979_103	1	78.12	A	A	B	B	A	B	B	B	B	B	A	A	B	B	A	A	B	B	B	B	B	B	B	A	B	B	A	A	B	B	B	B	B	A	A	-	B	A	A	B	A	B	A	A	A	B	A
52979_93	1	78.12	A	A	B	B	A	B	B	B	B	B	A	A	B	B	A	A	B	B	B	B	B	B	B	A	B	B	A	A	B	B	B	B	B	A	A	-	B	A	A	B	A	B	A	A	A	B	A
72728_64	1	86.26	A	A	B	A	A	B	A	B	B	B	A	A	B	B	A	A	B	B	B	B	B	B	B	A	B	B	A	A	B	B	B	B	B	A	A	B	B	A	A	B	A	B	A	A	A	B	A
72728_83	1	86.26	A	A	B	A	A	B	A	B	B	B	A	A	B	B	A	A	B	B	B	B	B	B	B	A	B	B	A	A	B	B	B	B	B	A	A	B	B	A	A	B	A	B	A	A	A	B	A
34575_33	1	86.66	A	A	B	A	A	B	A	B	B	B	A	A	B	B	A	A	B	B	B	B	B	B	B	A	B	B	A	A	B	B	B	B	B	A	A	B	B	A	A	B	A	B	A	A	A	B	A
23750_76	1	86.66	A	A	B	A	A	B	A	B	B	B	A	A	B	B	A	A	B	B	B	B	B	B	B	A	B	B	A	A	B	B	B	B	B	A	A	B	B	A	A	B	A	B	A	A	A	B	A
29638_53	1	91.92	A	A	B	A	A	B	A	B	B	B	A	A	A	B	A	A	B	B	B	B	B	B	B	A	B	B	A	A	A	B	A	B	B	A	A	B	B	A	A	B	A	B	B	A	-	B	A
29638_10	1	91.92	A	A	B	A	A	B	A	B	B	B	A	A	A	B	A	A	B	B	B	B	B	B	B	A	B	B	A	A	A	B	A	B	B	A	A	B	B	A	A	B	A	B	B	A	-	B	A
89892_78	1	91.92	A	A	B	A	A	B	A	B	B	B	A	A	A	B	A	A	B	B	B	B	B	B	B	A	B	B	A	A	A	B	A	B	B	A	A	B	B	A	A	B	A	B	B	A	-	B	A
89892_79	1	91.92	A	A	B	A	A	B	A	B	B	B	A	A	A	B	A	A	B	B	B	B	B	B	B	A	B	B	A	A	A	B	A	B	B	A	A	B	B	A	A	B	A	B	B	A	-	B	A
49909_65	1	92.33	A	A	B	A	A	B	A	B	B	B	A	A	A	B	A	A	B	B	B	B	B	B	B	A	B	B	A	A	A	B	A	B	B	A	A	B	B	A	A	B	A	B	B	A	B	B	A
49909_90	1	92.33	A	A	B	A	A	B	A	B	B	B	A	A	A	B	A	A	B	B	B	B	B	B	B	A	B	B	A	A	A	B	A	B	B	A	A	B	B	A	A	B	A	B	B	A	B	B	A
10451_60	1	92.33	A	A	B	A	A	B	A	B	B	B	A	A	A	B	A	A	B	B	B	B	B	B	B	A	B	B	A	A	A	B	A	B	B	A	A	B	B	A	A	B	A	B	B	A	B	B	A
54844_85	1	92.33	A	A	B	A	A	B	A	B	B	B	A	A	A	B	A	A	B	B	B	B	B	B	B	A	B	B	A	A	A	B	A	B	B	A	A	B	B	A	A	B	A	B	B	A	B	B	A
49295_77	1	92.33	A	A	B	A	A	B	A	B	B	B	A	A	A	B	A	A	B	B	B	B	B	B	B	A	B	B	A	A	A	B	A	B	B	A	A	B	B	A	A	B	A	B	B	A	B	B	A
66565_46	1	92.33	A	A	B	A	A	B	A	B	B	B	A	A	A	B	A	A	B	B	B	B	B	B	B	A	B	B	A	A	A	B	A	B	B	A	A	B	B	A	A	B	A	B	B	A	B	B	A
60875_26	1	92.33	A	A	B	A	A	B	A	B	B	B	A	A	A	B	A	A	B	B	B	B	B	B	B	A	B	B	A	A	A	B	A	B	B	A	A	B	B	A	A	B	A	B	B	A	B	B	A
49295_10	1	92.33	A	A	B	A	A	B	A	B	B	B	A	A	A	B	A	A	B	B	B	B	B	B	B	A	B	B	A	A	A	B	A	B	B	A	A	B	B	A	A	B	A	B	B	A	B	B	A
59470_97	1	92.33	A	A	B	A	A	B	A	B	B	B	A	A	A	B	A	A	B	B	B	B	B	B	B	A	B	B	A	A	A	B	A	B	B	A	A	B	B	A	A	B	A	B	B	A	B	B	A
11472_99	1	92.33	A	A	B	A	A	B	A	B	B	B	A	A	A	B	A	A	B	B	B	B	B	B	B	A	B	B	A	A	A	B	A	B	B	A	A	B	B	A	A	B	A	B	B	A	B	B	A
59470_19	1	92.33	A	A	B	A	A	B	A	B	B	B	A	A	A	B	A	A	B	B	B	B	B	B	B	A	B	B	A	A	A	B	A	B	B	A	A	B	B	A	A	B	A	B	B	A	B	B	A
49295_32	1	92.33	A	A	B	A	A	B	A	B	B	B	A	A	A	B	A	A	B	B	B	B	B	B	B	A	B	B	A	A	A	B	A	B	B	A	A	B	B	A	A	B	A	B	B	A	B	B	A
71328_36	1	95.15	A	A	B	A	A	B	A	B	B	B	A	A	A	B	A	A	B	B	B	B	B	B	B	A	B	B	A	A	A	B	A	B	B	A	A	B	B	A	A	B	A	B	B	A	B	B	A
98375_55	1	95.55	A	A	B	A	A	B	A	B	B	B	A	A	A	B	A	A	B	B	B	B	B	B	B	A	B	B	A	A	A	B	A	B	B	A	A	B	B	A	A	B	A	B	B	A	B	B	A
66543_21	1	95.55	A	A	B	A	A	B	A	B	B	B	A	A	A	B	A	A	B	B	B	B	B	B	B	A	B	B	A	A	A	B	A	B	B	A	A	B	B	A	A	B	A	B	B	A	B	B	A
66543_12	1	95.55	A	A	B	A	A	B	A	B	B	B	A	A	A	B	A	A	B	B	B	B	B	B	B	A	B	B	A	A	A	B	A	B	B	A	A	B	B	A	A	B	A	B	B	A	B	B	A
66543_98	1	95.55	A	A	B	A	A	B	A	B	B	B	A	A	A	B	A	A	B	B	B	B	B	B	B	A	B	B	A	A	A	B	A	B	B	A	A	B	B	A	A	B	A	B	B	A	B	B	A
63059_10	1	97.17	A	A	B	A	A	B	A	B	B	B	A	A	A	B	A	A	B	B	B	B	B	B	B	A	B	B	B	A	A	B	A	B	B	A	A	B	B	A	A	B	A	B	B	A	B	B	A
27610_23	1	97.17	A	A	B	A	A	B	A	B	B	B	A	A	A	B	A	A	B	B	B	B	B	B	B	A	B	B	B	A	A	B	A	B	B	A	A	B	B	A	A	B	A	B	B	A	B	B	A
48442_65	1	98.78	A	A	B	A	A	B	A	B	B	A	A	A	A	B	A	A	B	B	B	B	B	B	B	A	B	B	B	A	A	B	A	B	B	A	A	B	B	A	A	B	A	B	B	A	B	B	A
30415_92	1	98.78	A	A	B	A	A	B	A	B	B	A	A	A	A	B	A	A	B	B	B	B	B	B	B	A	B	B	B	A	A	B	A	B	B	A	A	B	B	A	A	B	A	B	B	A	B	B	A
28539_8	1	98.78	A	A	B	A	A	B	A	B	B	A	A	A	A	B	A	A	B	B	B	B	B	B	B	A	B	B	B	A	A	B	A	B	B	A	A	B	B	A	A	B	A	B	B	A	B	B	A
183_50	1	98.78	A	A	B	A	A	B	A	B	B	A	A	A	A	B	A	A	B	B	B	B	B	B	B	A	B	B	B	A	A	B	A	B	B	A	A	B	B	A	A	B	A	B	B	A	B	B	A
2726_75	1	98.78	A	A	B	A	A	B	A	B	B	A	A	A	A	B	A	A	B	B	B	B	B	B	B	A	B	B	B	A	A	B	A	B	B	A	A	B	B	A	A	B	A	B	B	A	B	B	A
2726_16	1	98.78	A	A	B	A	A	B	A	B	B	A	A	A	A	B	A	A	B	B	B	B	B	B	B	A	B	B	B	A	A	B	A	B	B	A	A	B	B	A	A	B	A	B	B	A	B	B	A
46260_69	1	98.78	A	A	B	A	A	B	A	B	B	A	A	A	A	B	A	A	B	B	B	B	B	B	B	A	B	B	B	A	A	B	A	B	B	A	A	B	B	A	A	B	A	B	B	A	B	B	A
46260_53	1	98.78	A	A	B	A	A	B	A	B	B	A	A	A	A	B	A	A	B	B	B	B	B	B	B	A	B	B	B	A	A	B	A	B	B	A	A	B	B	A	A	B	A	B	B	A	B	B	A
61018_44	1	98.78	A	A	B	A	A	B	A	B	B	A	A	A	A	B	A	A	B	B	B	B	B	B	B	A	B	B	B	A	A	B	A	B	B	A	A	B	B	A	A	B	A	B	B	A	B	B	A
2726_94	1	98.78	A	A	B	A	A	B	A	B	B	A	A	A	A	B	A	A	B	B	B	B	B	B	B	A	B	B	B	A	A	B	A	B	B	A	A	B	B	A	A	B	A	B	B	A	B	B	A
39863_13	1	98.78	A	A	B	A	A	B	A	B	B	A	A	A	A	B	A	A	B	B	B	B	B	B	B	A	B	B	B	A	A	B	A	B	B	A	A	B	B	A	A	B	A	B	B	A	B	B	A
85739_22	1	98.78	A	A	B	A	A	B	A	B	B	A	A	A	A	B	A	A	B	B	B	B	B	B	B	A	B	B	B	A	A	B	A	B	B	A	A	B	B	A	A	B	A	B	B	A	B	B	A
61018_10	1	98.78	A	A	B	A	A	B	A	B	B	A	A	A	A	B	A	A	B	B	B	B	B	B	B	A	B	B	B	A	A	B	A	B	B	A	A	B	B	A	A	B	A	B	B	A	B	B	A
39863_25	1	98.78	A	A	B	A	A	B	A	B	B	A	A	A	A	B	A	A	B	B	B	B	B	B	B	A	B	B	B	A	A	B	A	B	B	A	A	B	B	A	A	B	A	B	B	A	B	B	A
77127_97	1	98.78	A	A	B	A	A	B	A	B	B	A	A	A	A	B	A	A	B	B	B	B	B	B	B	A	B	B	B	A	A	B	A	B	B	A	A	B	B	A	A	B	A	B	B	A	B	B	A
60160_48	1	101.2	A	A	B	A	B	B	A	B	B	A	A	A	A	B	A	A	B	A	B	B	B	B	B	A	B	B	B	A	A	B	A	B	B	A	A	B	B	A	A	B	A	B	B	A	B	B	A
26040_59	1	104.84	A	A	B	A	B	B	A	B	B	A	A	A	A	B	A	A	B	A	B	B	B	B	B	A	B	B	B	-	A	B	A	B	B	A	A	B	B	A	A	B	A	B	B	A	B	B	A
59554_79	1	105.24	A	A	B	A	B	B	A	B	B	A	A	A	A	B	A	A	B	A	B	B	B	B	B	A	B	B	B	B	A	B	A	B	B	A	A	B	B	A	A	B	A	B	B	A	B	B	A
22803_20	1	105.24	A	A	B	A	B	B	A	B	B	A	A	A	A	B	A	A	B	A	B	B	B	B	B	A	B	B	B	B	A	B	A	B	B	A	A	B	B	A	A	B	A	B	B	A	B	B	A
23765_70	1	105.24	A	A	B	A	B	B	A	B	B	A	A	A	A	B	A	A	B	A	B	B	B	B	B	A	B	B	B	B	A	B	A	B	B	A	A	B	B	A	A	B	A	B	B	A	B	B	A
77233_69	1	105.24	A	A	B	A	B	B	A	B	B	A	A	A	A	B	A	A	B	A	B	B	B	B	B	A	B	B	B	B	A	B	A	B	B	A	A	B	B	A	A	B	A	B	B	A	B	B	A
77233_78	1	105.24	A	A	B	A	B	B	A	B	B	A	A	A	A	B	A	A	B	A	B	B	B	B	B	A	B	B	B	B	A	B	A	B	B	A	A	B	B	A	A	B	A	B	B	A	B	B	A
87619_71	1	105.24	A	A	B	A	B	B	A	B	B	A	A	A	A	B	A	A	B	A	B	B	B	B	B	A	B	B	B	B	A	B	A	B	B	A	A	B	B	A	A	B	A	B	B	A	B	B	A
54993_17	1	105.64	A	A	B	A	B	B	A	B	B	A	A	A	A	B	A	A	B	A	B	B	B	B	B	A	B	B	B	B	A	B	A	B	B	A	A	B	B	A	A	B	A	B	B	A	B	B	A
2016_80	1	105.64	A	A	B	A	B	B	A	B	B	A	A	A	A	B	A	A	B	A	B	B	B	B	B	A	B	B	B	B	A	B	A	B	B	A	A	B	B	A	A	B	A	B	B	A	B	B	A
2016_79	1	105.64	A	A	B	A	B	B	A	B	B	A	A	A	A	B	A	A	B	A	B	B	B	B	B	A	B	B	B	B	A	B	A	B	B	A	A	B	B	A	A	B	A	B	B	A	B	B	A
29166_57	1	106.05	A	A	B	A	B	B	A	B	B	A	A	A	A	B	A	A	B	A	B	B	B	B	B	A	B	B	B	B	A	B	A	B	B	A	A	B	B	A	A	B	A	B	B	A	B	B	A
81134_34	1	106.05	A	A	B	A	B	B	A	B	B	A	A	A	A	B	A	A	B	A	B	B	B	B	B	A	B	B	B	B	A	B	A	B	B	A	A	B	B	A	A	B	A	B	B	A	B	B	A
74626_88	1	107.66	A	A	B	A	B	B	A	B	B	A	A	A	A	B	A	A	B	A	B	B	B	B	B	A	B	B	B	B	A	B	A	B	B	A	B	B	B	A	A	B	A	B	B	A	B	B	A
74626_32	1	107.66	A	A	B	A	B	B	A	B	B	A	A	A	A	B	A	A	B	A	B	B	B	B	B	A	B	B	B	B	A	B	A	B	B	A	B	B	B	A	A	B	A	B	B	A	B	B	A
1560_65	1	108.47	A	A	B	A	B	B	A	B	B	A	A	A	A	B	A	A	B	A	B	B	B	B	B	A	B	B	B	B	A	-	A	-	B	A	B	B	B	A	A	B	A	B	B	A	B	B	A
74626_85	1	108.47	A	A	B	A	B	B	A	B	B	A	A	A	A	B	A	A	B	A	B	B	B	B	B	A	B	B	B	B	A	-	A	-	B	A	B	B	B	A	A	B	A	B	B	A	B	B	A
43648_70	1	109.27	A	A	B	A	B	B	A	B	B	A	A	A	A	B	A	A	B	A	B	B	B	B	B	A	B	B	B	B	A	A	A	A	B	A	B	B	B	A	A	B	A	B	B	A	B	B	A
44290_59	1	109.27	A	A	B	A	B	B	A	B	B	A	A	A	A	B	A	A	B	A	B	B	B	B	B	A	B	B	B	B	A	A	A	A	B	A	B	B	B	A	A	B	A	B	B	A	B	B	A
1816_33	1	109.27	A	A	B	A	B	B	A	B	B	A	A	A	A	B	A	A	B	A	B	B	B	B	B	A	B	B	B	B	A	A	A	A	B	A	B	B	B	A	A	B	A	B	B	A	B	B	A
31751_84	1	109.27	A	A	B	A	B	B	A	B	B	A	A	A	A	B	A	A	B	A	B	B	B	B	B	A	B	B	B	B	A	A	A	A	B	A	B	B	B	A	A	B	A	B	B	A	B	B	A
44038_49	1	109.27	A	A	B	A	B	B	A	B	B	A	A	A	A	B	A	A	B	A	B	B	B	B	B	A	B	B	B	B	A	A	A	A	B	A	B	B	B	A	A	B	A	B	B	A	B	B	A
88438_92	1	109.68	A	A	B	A	B	B	A	B	B	A	A	A	A	B	A	A	B	A	B	B	B	B	B	A	B	B	B	B	A	A	A	A	B	A	B	B	B	A	A	B	A	B	B	A	B	B	A
5560_93	1	110.89	A	A	B	A	B	B	A	B	B	A	A	A	A	B	A	A	B	A	B	B	B	B	B	A	B	B	B	B	A	A	A	A	B	A	B	B	B	A	A	B	A	B	B	A	B	B	A
49003_79	1	111.69	A	A	B	A	B	B	A	B	B	A	A	A	A	B	A	A	B	A	B	B	B	B	B	A	B	B	B	B	A	A	A	A	B	A	B	B	B	A	A	B	A	B	B	A	B	B	A
38164_83	1	111.69	A	A	B	A	B	B	A	B	B	A	A	A	A	B	A	A	B	A	B	B	B	B	B	A	B	B	B	B	A	A	A	A	B	A	B	B	B	A	A	B	A	B	B	A	B	B	A
4695_49	1	114.92	A	A	B	B	B	B	A	B	B	A	A	A	A	B	B	A	B	A	B	B	B	B	B	A	B	B	B	B	A	A	A	A	B	A	B	B	B	A	A	B	A	B	B	A	B	B	A
10964_32	1	115.33	A	A	B	B	B	B	A	B	B	A	A	A	A	B	B	A	B	A	B	B	B	B	B	A	B	B	B	B	A	A	A	A	B	A	B	B	B	A	A	B	A	B	B	A	B	B	A
1119_87	1	117.34	A	A	B	B	B	B	A	B	B	A	A	A	A	B	B	A	B	A	B	B	B	B	B	A	B	B	B	B	A	A	A	A	B	A	B	B	B	A	A	B	A	B	B	A	B	B	A
29045_19	1	117.34	A	A	B	B	B	B	A	B	B	A	A	A	A	B	B	A	B	A	B	B	B	B	B	A	B	B	B	B	A	A	A	A	B	A	B	B	B	A	A	B	A	B	B	A	B	B	A
2431_93	1	118.15	A	A	B	B	B	B	A	A	B	A	A	A	A	B	B	A	B	A	B	B	B	B	B	A	B	B	B	B	A	A	A	A	B	A	B	B	B	A	A	B	A	B	B	A	B	B	A
97593_54	1	118.15	A	A	B	B	B	B	A	A	B	A	A	A	A	B	B	A	B	A	B	B	B	B	B	A	B	B	B	B	A	A	A	A	B	A	B	B	B	A	A	B	A	B	B	A	B	B	A
36183_60	1	118.15	A	A	B	B	B	B	A	A	B	A	A	A	A	B	B	A	B	A	B	B	B	B	B	A	B	B	B	B	A	A	A	A	B	A	B	B	B	A	A	B	A	B	B	A	B	B	A
65655_94	1	118.15	A	A	B	B	B	B	A	A	B	A	A	A	A	B	B	A	B	A	B	B	B	B	B	A	B	B	B	B	A	A	A	A	B	A	B	B	B	A	A	B	A	B	B	A	B	B	A
81756_74	1	118.96	A	A	B	B	B	B	A	A	B	A	A	A	A	B	B	A	B	A	B	B	B	B	B	A	B	B	B	B	A	A	A	A	B	A	B	B	B	A	A	B	A	B	B	A	B	B	A
27350_70	1	129.18	A	A	A	B	B	B	A	A	B	A	A	A	A	B	B	A	B	A	B	B	A	-	B	A	B	B	A	B	A	A	A	A	B	A	B	B	B	-	A	B	A	B	B	A	B	B	A
61156_21	1	130.39	A	A	A	B	B	B	A	A	B	A	A	A	A	B	B	A	B	A	B	B	A	A	B	A	B	-	A	B	A	A	A	A	B	A	B	B	B	B	A	B	A	B	B	A	B	B	A
61156_70	1	130.39	A	A	A	B	B	B	A	A	B	A	A	A	A	B	B	A	B	A	B	B	A	A	B	A	B	-	A	B	A	A	A	A	B	A	B	B	B	B	A	B	A	B	B	A	B	B	A
10403_28	1	130.79	A	A	A	B	B	B	A	A	B	A	A	A	A	B	B	A	B	A	B	B	A	A	B	A	B	A	A	B	A	A	A	A	B	A	B	B	B	B	A	B	A	B	B	A	B	B	A
80625_7	1	131.19	A	A	A	B	B	B	A	A	B	A	A	A	A	B	B	A	B	A	B	B	A	A	B	A	B	A	A	B	A	A	A	A	B	A	B	B	B	B	A	B	A	B	B	A	B	B	A
9972_15	1	131.19	A	A	A	B	B	B	A	A	B	A	A	A	A	B	B	A	B	A	B	B	A	A	B	A	B	A	A	B	A	A	A	A	B	A	B	B	B	B	A	B	A	B	B	A	B	B	A
70381_11	1	131.19	A	A	A	B	B	B	A	A	B	A	A	A	A	B	B	A	B	A	B	B	A	A	B	A	B	A	A	B	A	A	A	A	B	A	B	B	B	B	A	B	A	B	B	A	B	B	A
64610_75	1	134.02	A	B	A	B	B	B	A	A	B	A	A	A	A	B	B	A	B	A	B	B	A	A	B	A	B	A	A	B	A	A	A	A	B	A	B	B	B	B	A	B	A	B	B	A	B	B	-
22887_20	1	134.42	A	B	A	B	B	B	A	A	B	A	A	A	A	B	B	A	B	A	B	B	A	A	B	A	B	A	A	B	A	A	A	A	B	A	B	B	B	B	A	B	A	B	B	A	B	B	B
35684_9	1	134.42	A	B	A	B	B	B	A	A	B	A	A	A	A	B	B	A	B	A	B	B	A	A	B	A	B	A	A	B	A	A	A	A	B	A	B	B	B	B	A	B	A	B	B	A	B	B	B
51836_62	1	134.42	A	B	A	B	B	B	A	A	B	A	A	A	A	B	B	A	B	A	B	B	A	A	B	A	B	A	A	B	A	A	A	A	B	A	B	B	B	B	A	B	A	B	B	A	B	B	B
9943_73	1	134.42	A	B	A	B	B	B	A	A	B	A	A	A	A	B	B	A	B	A	B	B	A	A	B	A	B	A	A	B	A	A	A	A	B	A	B	B	B	B	A	B	A	B	B	A	B	B	B
9943_36	1	134.42	A	B	A	B	B	B	A	A	B	A	A	A	A	B	B	A	B	A	B	B	A	A	B	A	B	A	A	B	A	A	A	A	B	A	B	B	B	B	A	B	A	B	B	A	B	B	B
34416_36	1	134.42	A	B	A	B	B	B	A	A	B	A	A	A	A	B	B	A	B	A	B	B	A	A	B	A	B	A	A	B	A	A	A	A	B	A	B	B	B	B	A	B	A	B	B	A	B	B	B
41051_68	1	134.42	A	B	A	B	B	B	A	A	B	A	A	A	A	B	B	A	B	A	B	B	A	A	B	A	B	A	A	B	A	A	A	A	B	A	B	B	B	B	A	B	A	B	B	A	B	B	B
28578_5	1	135.63	A	B	A	B	B	B	A	A	B	A	A	-	A	B	B	A	B	A	B	B	A	A	B	A	B	A	A	B	A	A	A	A	B	A	B	B	B	B	A	B	A	B	B	A	B	B	B
95079_97	1	140.08	A	B	A	B	B	B	A	A	B	A	A	B	A	B	B	B	B	A	B	B	A	A	B	A	B	A	A	B	A	A	A	A	B	A	B	B	B	B	A	B	A	B	B	A	B	B	B
61954_88	1	140.89	A	B	A	B	B	B	A	A	B	A	A	B	A	B	B	B	B	A	B	B	A	A	B	A	B	A	A	B	A	A	A	A	B	A	B	B	B	B	A	B	A	B	B	A	B	B	B
87591_31	1	140.89	A	B	A	B	B	B	A	A	B	A	A	B	A	B	B	B	B	A	B	B	A	A	B	A	B	A	A	B	A	A	A	A	B	A	B	B	B	B	A	B	A	B	B	A	B	B	B
28499_87	1	146.15	A	B	A	B	B	B	A	A	B	A	A	B	A	B	B	B	B	A	B	B	A	A	B	A	B	A	A	B	A	A	B	A	B	A	B	B	B	B	-	B	A	B	B	A	B	B	B
34632_33	1	146.15	A	B	A	B	B	B	A	A	B	A	A	B	A	B	B	B	B	A	B	B	A	A	B	A	B	A	A	B	A	A	B	A	B	A	B	B	B	B	-	B	A	B	B	A	B	B	B
70949_16	1	146.55	A	B	A	B	B	B	A	A	B	A	A	B	A	B	B	B	B	A	B	B	A	A	B	A	B	A	A	B	A	A	B	A	B	A	B	B	B	B	B	B	A	B	B	A	B	B	B
14886_95	1	146.55	A	B	A	B	B	B	A	A	B	A	A	B	A	B	B	B	B	A	B	B	A	A	B	A	B	A	A	B	A	A	B	A	B	A	B	B	B	B	B	B	A	B	B	A	B	B	B
97376_30	1	146.55	A	B	A	B	B	B	A	A	B	A	A	B	A	B	B	B	B	A	B	B	A	A	B	A	B	A	A	B	A	A	B	A	B	A	B	B	B	B	B	B	A	B	B	A	B	B	B
97376_26	1	146.55	A	B	A	B	B	B	A	A	B	A	A	B	A	B	B	B	B	A	B	B	A	A	B	A	B	A	A	B	A	A	B	A	B	A	B	B	B	B	B	B	A	B	B	A	B	B	B
58099_59	1	146.55	A	B	A	B	B	B	A	A	B	A	A	B	A	B	B	B	B	A	B	B	A	A	B	A	B	A	A	B	A	A	B	A	B	A	B	B	B	B	B	B	A	B	B	A	B	B	B
47038_28	1	146.55	A	B	A	B	B	B	A	A	B	A	A	B	A	B	B	B	B	A	B	B	A	A	B	A	B	A	A	B	A	A	B	A	B	A	B	B	B	B	B	B	A	B	B	A	B	B	B
20154_57	1	146.55	A	B	A	B	B	B	A	A	B	A	A	B	A	B	B	B	B	A	B	B	A	A	B	A	B	A	A	B	A	A	B	A	B	A	B	B	B	B	B	B	A	B	B	A	B	B	B
20154_25	1	146.55	A	B	A	B	B	B	A	A	B	A	A	B	A	B	B	B	B	A	B	B	A	A	B	A	B	A	A	B	A	A	B	A	B	A	B	B	B	B	B	B	A	B	B	A	B	B	B
20154_33	1	146.55	A	B	A	B	B	B	A	A	B	A	A	B	A	B	B	B	B	A	B	B	A	A	B	A	B	A	A	B	A	A	B	A	B	A	B	B	B	B	B	B	A	B	B	A	B	B	B
4577_33	1	146.55	A	B	A	B	B	B	A	A	B	A	A	B	A	B	B	B	B	A	B	B	A	A	B	A	B	A	A	B	A	A	B	A	B	A	B	B	B	B	B	B	A	B	B	A	B	B	B
88126_30	1	146.55	A	B	A	B	B	B	A	A	B	A	A	B	A	B	B	B	B	A	B	B	A	A	B	A	B	A	A	B	A	A	B	A	B	A	B	B	B	B	B	B	A	B	B	A	B	B	B
88126_27	1	146.55	A	B	A	B	B	B	A	A	B	A	A	B	A	B	B	B	B	A	B	B	A	A	B	A	B	A	A	B	A	A	B	A	B	A	B	B	B	B	B	B	A	B	B	A	B	B	B
88126_98	1	146.55	A	B	A	B	B	B	A	A	B	A	A	B	A	B	B	B	B	A	B	B	A	A	B	A	B	A	A	B	A	A	B	A	B	A	B	B	B	B	B	B	A	B	B	A	B	B	B
81303_81	1	146.55	A	B	A	B	B	B	A	A	B	A	A	B	A	B	B	B	B	A	B	B	A	A	B	A	B	A	A	B	A	A	B	A	B	A	B	B	B	B	B	B	A	B	B	A	B	B	B
151_86	1	146.55	A	B	A	B	B	B	A	A	B	A	A	B	A	B	B	B	B	A	B	B	A	A	B	A	B	A	A	B	A	A	B	A	B	A	B	B	B	B	B	B	A	B	B	A	B	B	B
14886_44	1	146.96	A	B	A	B	B	B	A	A	B	A	A	B	A	B	B	B	B	A	B	B	A	A	B	A	B	A	A	B	A	A	B	A	B	A	B	B	B	B	B	B	A	B	B	A	B	B	B
21127_73	1	150.19	A	B	A	B	B	B	A	A	B	A	A	B	A	B	B	B	B	A	B	B	A	A	B	A	B	A	A	B	A	A	B	A	B	A	B	B	B	A	B	B	A	B	B	A	B	B	B
35420_51	1	150.59	A	B	A	B	B	B	A	A	B	A	A	B	A	B	B	B	B	A	B	B	A	A	B	A	B	A	A	B	A	A	B	A	B	A	B	B	B	A	B	B	A	B	B	A	B	B	B
20455_8	1	150.59	A	B	A	B	B	B	A	A	B	A	A	B	A	B	B	B	B	A	B	B	A	A	B	A	B	A	A	B	A	A	B	A	B	A	B	B	B	A	B	B	A	B	B	A	B	B	B
20455_48	1	150.59	A	B	A	B	B	B	A	A	B	A	A	B	A	B	B	B	B	A	B	B	A	A	B	A	B	A	A	B	A	A	B	A	B	A	B	B	B	A	B	B	A	B	B	A	B	B	B
42649_94	1	150.59	A	B	A	B	B	B	A	A	B	A	A	B	A	B	B	B	B	A	B	B	A	A	B	A	B	A	A	B	A	A	B	A	B	A	B	B	B	A	B	B	A	B	B	A	B	B	B
52393_12	1	150.59	A	B	A	B	B	B	A	A	B	A	A	B	A	B	B	B	B	A	B	B	A	A	B	A	B	A	A	B	A	A	B	A	B	A	B	B	B	A	B	B	A	B	B	A	B	B	B
64988_17	1	150.59	A	B	A	B	B	B	A	A	B	A	A	B	A	B	B	B	B	A	B	B	A	A	B	A	B	A	A	B	A	A	B	A	B	A	B	B	B	A	B	B	A	B	B	A	B	B	B
43101_26	1	150.59	A	B	A	B	B	B	A	A	B	A	A	B	A	B	B	B	B	A	B	B	A	A	B	A	B	A	A	B	A	A	B	A	B	A	B	B	B	A	B	B	A	B	B	A	B	B	B
35087_34	1	150.99	A	B	A	B	B	B	A	A	B	-	A	B	A	B	B	B	B	A	B	B	A	A	B	A	B	A	A	B	A	A	B	A	B	A	B	B	B	A	B	B	A	B	B	A	B	B	B
18339_67	1	151.8	A	B	A	B	B	B	A	A	B	B	A	B	A	B	B	B	B	A	B	B	A	A	B	A	B	A	A	B	A	A	B	A	B	A	B	B	B	A	B	B	A	B	B	A	B	B	B
79112_78	1	157.06	A	B	A	B	B	B	A	A	B	B	A	B	A	B	A	B	B	A	B	B	A	A	B	A	B	A	A	B	A	A	B	A	B	A	B	B	B	A	B	B	A	A	B	A	A	B	B
79112_82	1	157.06	A	B	A	B	B	B	A	A	B	B	A	B	A	B	A	B	B	A	B	B	A	A	B	A	B	A	A	B	A	A	B	A	B	A	B	B	B	A	B	B	A	A	B	A	A	B	B
79112_21	1	157.06	A	B	A	B	B	B	A	A	B	B	A	B	A	B	A	B	B	A	B	B	A	A	B	A	B	A	A	B	A	A	B	A	B	A	B	B	B	A	B	B	A	A	B	A	A	B	B
80471_31	1	159.08	A	B	A	B	B	B	A	A	B	B	A	B	A	B	A	B	B	A	B	B	A	A	B	A	B	A	A	B	A	A	B	A	B	B	B	B	B	A	B	B	A	A	B	A	A	B	B
69596_20	1	159.48	A	B	A	B	B	B	A	A	B	B	A	B	A	B	A	B	B	A	B	B	A	A	B	A	B	A	A	B	A	A	B	A	B	B	B	B	B	A	B	B	A	A	B	A	A	B	B
69596_34	1	159.48	A	B	A	B	B	B	A	A	B	B	A	B	A	B	A	B	B	A	B	B	A	A	B	A	B	A	A	B	A	A	B	A	B	B	B	B	B	A	B	B	A	A	B	A	A	B	B
80471_47	1	159.48	A	B	A	B	B	B	A	A	B	B	A	B	A	B	A	B	B	A	B	B	A	A	B	A	B	A	A	B	A	A	B	A	B	B	B	B	B	A	B	B	A	A	B	A	A	B	B
80471_60	1	159.48	A	B	A	B	B	B	A	A	B	B	A	B	A	B	A	B	B	A	B	B	A	A	B	A	B	A	A	B	A	A	B	A	B	B	B	B	B	A	B	B	A	A	B	A	A	B	B
10637_82	1	159.48	A	B	A	B	B	B	A	A	B	B	A	B	A	B	A	B	B	A	B	B	A	A	B	A	B	A	A	B	A	A	B	A	B	B	B	B	B	A	B	B	A	A	B	A	A	B	B
83804_45	1	159.48	A	B	A	B	B	B	A	A	B	B	A	B	A	B	A	B	B	A	B	B	A	A	B	A	B	A	A	B	A	A	B	A	B	B	B	B	B	A	B	B	A	A	B	A	A	B	B
92369_45	1	159.48	A	B	A	B	B	B	A	A	B	B	A	B	A	B	A	B	B	A	B	B	A	A	B	A	B	A	A	B	A	A	B	A	B	B	B	B	B	A	B	B	A	A	B	A	A	B	B
92369_7	1	159.48	A	B	A	B	B	B	A	A	B	B	A	B	A	B	A	B	B	A	B	B	A	A	B	A	B	A	A	B	A	A	B	A	B	B	B	B	B	A	B	B	A	A	B	A	A	B	B
44576_11	1	160.29	A	B	A	B	B	B	A	A	B	B	A	B	A	B	A	B	B	A	B	B	A	A	B	A	B	A	A	B	A	A	B	A	B	B	B	B	B	A	B	B	A	A	B	A	A	B	B
44576_45	1	160.29	A	B	A	B	B	B	A	A	B	B	A	B	A	B	A	B	B	A	B	B	A	A	B	A	B	A	A	B	A	A	B	A	B	B	B	B	B	A	B	B	A	A	B	A	A	B	B
30316_13	1	160.29	A	B	A	B	B	B	A	A	B	B	A	B	A	B	A	B	B	A	B	B	A	A	B	A	B	A	A	B	A	A	B	A	B	B	B	B	B	A	B	B	A	A	B	A	A	B	B
49401_17	1	160.29	A	B	A	B	B	B	A	A	B	B	A	B	A	B	A	B	B	A	B	B	A	A	B	A	B	A	A	B	A	A	B	A	B	B	B	B	B	A	B	B	A	A	B	A	A	B	B
7950_60	1	160.29	A	B	A	B	B	B	A	A	B	B	A	B	A	B	A	B	B	A	B	B	A	A	B	A	B	A	A	B	A	A	B	A	B	B	B	B	B	A	B	B	A	A	B	A	A	B	B
7950_40	1	160.29	A	B	A	B	B	B	A	A	B	B	A	B	A	B	A	B	B	A	B	B	A	A	B	A	B	A	A	B	A	A	B	A	B	B	B	B	B	A	B	B	A	A	B	A	A	B	B
7950_46	1	160.29	A	B	A	B	B	B	A	A	B	B	A	B	A	B	A	B	B	A	B	B	A	A	B	A	B	A	A	B	A	A	B	A	B	B	B	B	B	A	B	B	A	A	B	A	A	B	B
54430_45	1	160.29	A	B	A	B	B	B	A	A	B	B	A	B	A	B	A	B	B	A	B	B	A	A	B	A	B	A	A	B	A	A	B	A	B	B	B	B	B	A	B	B	A	A	B	A	A	B	B
87980_34	1	161.09	A	B	A	B	B	B	A	A	B	B	A	B	A	B	A	B	B	A	B	B	A	A	B	A	B	A	A	B	A	A	B	A	B	B	B	B	B	A	B	B	A	A	B	A	A	B	B
78289_61	1	161.9	A	B	A	B	B	B	A	A	B	B	A	B	A	B	A	B	B	A	B	B	A	A	B	A	B	A	A	B	A	A	B	B	B	B	B	B	B	A	B	B	A	A	B	A	A	B	B
10300_40	1	161.9	A	B	A	B	B	B	A	A	B	B	A	B	A	B	A	B	B	A	B	B	A	A	B	A	B	A	A	B	A	A	B	B	B	B	B	B	B	A	B	B	A	A	B	A	A	B	B
71486_69	1	164.32	A	B	A	B	B	B	A	A	B	B	A	B	A	B	A	B	B	A	B	B	A	A	B	A	B	A	A	B	A	A	B	B	A	B	B	B	B	A	B	B	A	A	B	A	A	B	B
92460_41	1	164.32	A	B	A	B	B	B	A	A	B	B	A	B	A	B	A	B	B	A	B	B	A	A	B	A	B	A	A	B	A	A	B	B	A	B	B	B	B	A	B	B	A	A	B	A	A	B	B
92460_45	1	164.32	A	B	A	B	B	B	A	A	B	B	A	B	A	B	A	B	B	A	B	B	A	A	B	A	B	A	A	B	A	A	B	B	A	B	B	B	B	A	B	B	A	A	B	A	A	B	B
34121_9	1	164.32	A	B	A	B	B	B	A	A	B	B	A	B	A	B	A	B	B	A	B	B	A	A	B	A	B	A	A	B	A	A	B	B	A	B	B	B	B	A	B	B	A	A	B	A	A	B	B
34121_36	1	164.32	A	B	A	B	B	B	A	A	B	B	A	B	A	B	A	B	B	A	B	B	A	A	B	A	B	A	A	B	A	A	B	B	A	B	B	B	B	A	B	B	A	A	B	A	A	B	B
26550_63	1	164.32	A	B	A	B	B	B	A	A	B	B	A	B	A	B	A	B	B	A	B	B	A	A	B	A	B	A	A	B	A	A	B	B	A	B	B	B	B	A	B	B	A	A	B	A	A	B	B
26550_64	1	164.32	A	B	A	B	B	B	A	A	B	B	A	B	A	B	A	B	B	A	B	B	A	A	B	A	B	A	A	B	A	A	B	B	A	B	B	B	B	A	B	B	A	A	B	A	A	B	B
32389_21	1	164.72	A	B	A	B	B	B	A	A	B	B	A	B	A	B	A	B	B	A	B	B	A	A	B	A	B	A	A	B	A	A	B	B	A	B	B	B	-	A	B	B	A	A	B	A	A	B	B
62637_65	1	170.8	A	B	A	B	B	B	A	A	B	B	A	B	B	A	A	B	B	A	A	B	A	A	B	A	B	A	B	B	A	A	B	B	A	B	B	B	A	A	B	B	B	A	B	A	A	B	B
35679_97	1	171.61	A	B	A	B	B	B	A	A	B	B	A	B	B	A	A	B	B	A	A	B	A	A	B	A	B	A	B	B	A	A	B	B	A	B	B	B	A	A	B	B	B	A	B	A	A	B	B
36363_90	1	171.61	A	B	A	B	B	B	A	A	B	B	A	B	B	A	A	B	B	A	A	B	A	A	B	A	B	A	B	B	A	A	B	B	A	B	B	B	A	A	B	B	B	A	B	A	A	B	B
58795_19	1	171.61	A	B	A	B	B	B	A	A	B	B	A	B	B	A	A	B	B	A	A	B	A	A	B	A	B	A	B	B	A	A	B	B	A	B	B	B	A	A	B	B	B	A	B	A	A	B	B
6875_43	1	171.61	A	B	A	B	B	B	A	A	B	B	A	B	B	A	A	B	B	A	A	B	A	A	B	A	B	A	B	B	A	A	B	B	A	B	B	B	A	A	B	B	B	A	B	A	A	B	B
21981_5	1	171.61	A	B	A	B	B	B	A	A	B	B	A	B	B	A	A	B	B	A	A	B	A	A	B	A	B	A	B	B	A	A	B	B	A	B	B	B	A	A	B	B	B	A	B	A	A	B	B
6875_45	1	171.61	A	B	A	B	B	B	A	A	B	B	A	B	B	A	A	B	B	A	A	B	A	A	B	A	B	A	B	B	A	A	B	B	A	B	B	B	A	A	B	B	B	A	B	A	A	B	B
46237_67	1	174.03	A	B	A	B	B	B	A	B	B	B	A	B	B	A	A	B	B	A	A	A	A	A	B	A	B	A	B	B	A	A	B	B	A	B	B	B	A	A	B	B	B	A	B	A	A	B	B
96060_24	1	174.03	A	B	A	B	B	B	A	B	B	B	A	B	B	A	A	B	B	A	A	A	A	A	B	A	B	A	B	B	A	A	B	B	A	B	B	B	A	A	B	B	B	A	B	A	A	B	B
96060_25	1	174.03	A	B	A	B	B	B	A	B	B	B	A	B	B	A	A	B	B	A	A	A	A	A	B	A	B	A	B	B	A	A	B	B	A	B	B	B	A	A	B	B	B	A	B	A	A	B	B
44966_21	1	174.03	A	B	A	B	B	B	A	B	B	B	A	B	B	A	A	B	B	A	A	A	A	A	B	A	B	A	B	B	A	A	B	B	A	B	B	B	A	A	B	B	B	A	B	A	A	B	B
4269_35	1	174.03	A	B	A	B	B	B	A	B	B	B	A	B	B	A	A	B	B	A	A	A	A	A	B	A	B	A	B	B	A	A	B	B	A	B	B	B	A	A	B	B	B	A	B	A	A	B	B
49364_73	1	174.03	A	B	A	B	B	B	A	B	B	B	A	B	B	A	A	B	B	A	A	A	A	A	B	A	B	A	B	B	A	A	B	B	A	B	B	B	A	A	B	B	B	A	B	A	A	B	B
34564_96	1	174.03	A	B	A	B	B	B	A	B	B	B	A	B	B	A	A	B	B	A	A	A	A	A	B	A	B	A	B	B	A	A	B	B	A	B	B	B	A	A	B	B	B	A	B	A	A	B	B
6120_15	1	174.03	A	B	A	B	B	B	A	B	B	B	A	B	B	A	A	B	B	A	A	A	A	A	B	A	B	A	B	B	A	A	B	B	A	B	B	B	A	A	B	B	B	A	B	A	A	B	B
6120_30	1	174.03	A	B	A	B	B	B	A	B	B	B	A	B	B	A	A	B	B	A	A	A	A	A	B	A	B	A	B	B	A	A	B	B	A	B	B	B	A	A	B	B	B	A	B	A	A	B	B
61768_58	1	174.03	A	B	A	B	B	B	A	B	B	B	A	B	B	A	A	B	B	A	A	A	A	A	B	A	B	A	B	B	A	A	B	B	A	B	B	B	A	A	B	B	B	A	B	A	A	B	B
38050_58	1	174.03	A	B	A	B	B	B	A	B	B	B	A	B	B	A	A	B	B	A	A	A	A	A	B	A	B	A	B	B	A	A	B	B	A	B	B	B	A	A	B	B	B	A	B	A	A	B	B
94337_10	1	174.03	A	B	A	B	B	B	A	B	B	B	A	B	B	A	A	B	B	A	A	A	A	A	B	A	B	A	B	B	A	A	B	B	A	B	B	B	A	A	B	B	B	A	B	A	A	B	B
38050_75	1	174.03	A	B	A	B	B	B	A	B	B	B	A	B	B	A	A	B	B	A	A	A	A	A	B	A	B	A	B	B	A	A	B	B	A	B	B	B	A	A	B	B	B	A	B	A	A	B	B
49407_32	1	174.03	A	B	A	B	B	B	A	B	B	B	A	B	B	A	A	B	B	A	A	A	A	A	B	A	B	A	B	B	A	A	B	B	A	B	B	B	A	A	B	B	B	A	B	A	A	B	B
91728_61	2	0	B	B	A	B	A	B	A	A	B	A	A	B	B	A	B	A	A	B	A	B	B	B	B	B	B	A	A	A	A	A	B	B	B	B	B	B	A	B	A	B	A	A	A	B	B	A	A
91728_78	2	0	B	B	A	B	A	B	A	A	B	A	A	B	B	A	B	A	A	B	A	B	B	B	B	B	B	A	A	A	A	A	B	B	B	B	B	B	A	B	A	B	A	A	A	B	B	A	A
57513_26	2	0	B	B	A	B	A	B	A	A	B	A	A	B	B	A	B	A	A	B	A	B	B	B	B	B	B	A	A	A	A	A	B	B	B	B	B	B	A	B	A	B	A	A	A	B	B	A	A
6904_27	2	0	B	B	A	B	A	B	A	A	B	A	A	B	B	A	B	A	A	B	A	B	B	B	B	B	B	A	A	A	A	A	B	B	B	B	B	B	A	B	A	B	A	A	A	B	B	A	A
57513_14	2	0	B	B	A	B	A	B	A	A	B	A	A	B	B	A	B	A	A	B	A	B	B	B	B	B	B	A	A	A	A	A	B	B	B	B	B	B	A	B	A	B	A	A	A	B	B	A	A
57513_36	2	0	B	B	A	B	A	B	A	A	B	A	A	B	B	A	B	A	A	B	A	B	B	B	B	B	B	A	A	A	A	A	B	B	B	B	B	B	A	B	A	B	A	A	A	B	B	A	A
3658_11	2	0.81	B	B	A	B	A	B	A	A	B	A	A	B	B	A	B	A	A	B	A	B	B	B	B	B	B	A	A	A	A	A	B	B	B	B	B	B	A	B	A	B	A	A	A	B	B	A	A
77390_80	2	0.81	B	B	A	B	A	B	A	A	B	A	A	B	B	A	B	A	A	B	A	B	B	B	B	B	B	A	A	A	A	A	B	B	B	B	B	B	A	B	A	B	A	A	A	B	B	A	A
5475_82	2	0.81	B	B	A	B	A	B	A	A	B	A	A	B	B	A	B	A	A	B	A	B	B	B	B	B	B	A	A	A	A	A	B	B	B	B	B	B	A	B	A	B	A	A	A	B	B	A	A
89751_28	2	0.81	B	B	A	B	A	B	A	A	B	A	A	B	B	A	B	A	A	B	A	B	B	B	B	B	B	A	A	A	A	A	B	B	B	B	B	B	A	B	A	B	A	A	A	B	B	A	A
5475_79	2	0.81	B	B	A	B	A	B	A	A	B	A	A	B	B	A	B	A	A	B	A	B	B	B	B	B	B	A	A	A	A	A	B	B	B	B	B	B	A	B	A	B	A	A	A	B	B	A	A
89751_62	2	0.81	B	B	A	B	A	B	A	A	B	A	A	B	B	A	B	A	A	B	A	B	B	B	B	B	B	A	A	A	A	A	B	B	B	B	B	B	A	B	A	B	A	A	A	B	B	A	A
86629_84	2	2.02	B	B	A	B	A	B	A	A	B	A	A	B	B	A	B	A	A	B	A	B	B	B	B	B	-	A	A	A	A	A	B	B	B	B	B	B	A	B	A	B	A	A	A	B	B	A	A
7388_89	2	4.85	B	B	A	B	A	A	A	A	B	A	A	B	B	A	B	A	A	B	A	B	B	B	B	B	A	A	A	A	A	A	B	B	B	B	A	B	A	B	A	B	A	A	A	B	B	A	A
7388_11	2	4.85	B	B	A	B	A	A	A	A	B	A	A	B	B	A	B	A	A	B	A	B	B	B	B	B	A	A	A	A	A	A	B	B	B	B	A	B	A	B	A	B	A	A	A	B	B	A	A
7388_40	2	4.85	B	B	A	B	A	A	A	A	B	A	A	B	B	A	B	A	A	B	A	B	B	B	B	B	A	A	A	A	A	A	B	B	B	B	A	B	A	B	A	B	A	A	A	B	B	A	A
53025_50	2	4.85	B	B	A	B	A	A	A	A	B	A	A	B	B	A	B	A	A	B	A	B	B	B	B	B	A	A	A	A	A	A	B	B	B	B	A	B	A	B	A	B	A	A	A	B	B	A	A
18661_98	2	4.85	B	B	A	B	A	A	A	A	B	A	A	B	B	A	B	A	A	B	A	B	B	B	B	B	A	A	A	A	A	A	B	B	B	B	A	B	A	B	A	B	A	A	A	B	B	A	A
91512_97	2	4.85	B	B	A	B	A	A	A	A	B	A	A	B	B	A	B	A	A	B	A	B	B	B	B	B	A	A	A	A	A	A	B	B	B	B	A	B	A	B	A	B	A	A	A	B	B	A	A
96917_61	2	4.85	B	B	A	B	A	A	A	A	B	A	A	B	B	A	B	A	A	B	A	B	B	B	B	B	A	A	A	A	A	A	B	B	B	B	A	B	A	B	A	B	A	A	A	B	B	A	A
96917_78	2	4.85	B	B	A	B	A	A	A	A	B	A	A	B	B	A	B	A	A	B	A	B	B	B	B	B	A	A	A	A	A	A	B	B	B	B	A	B	A	B	A	B	A	A	A	B	B	A	A
96917_54	2	4.85	B	B	A	B	A	A	A	A	B	A	A	B	B	A	B	A	A	B	A	B	B	B	B	B	A	A	A	A	A	A	B	B	B	B	A	B	A	B	A	B	A	A	A	B	B	A	A
36609_94	2	4.85	B	B	A	B	A	A	A	A	B	A	A	B	B	A	B	A	A	B	A	B	B	B	B	B	A	A	A	A	A	A	B	B	B	B	A	B	A	B	A	B	A	A	A	B	B	A	A
93088_38	2	6.46	B	B	A	B	A	A	A	A	B	A	A	B	B	A	B	A	A	A	A	B	B	B	B	B	A	A	A	A	A	A	B	B	B	B	A	B	A	B	B	B	A	A	A	B	B	A	A
46598_66	2	6.46	B	B	A	B	A	A	A	A	B	A	A	B	B	A	B	A	A	A	A	B	B	B	B	B	A	A	A	A	A	A	B	B	B	B	A	B	A	B	B	B	A	A	A	B	B	A	A
46598_13	2	6.46	B	B	A	B	A	A	A	A	B	A	A	B	B	A	B	A	A	A	A	B	B	B	B	B	A	A	A	A	A	A	B	B	B	B	A	B	A	B	B	B	A	A	A	B	B	A	A
46598_16	2	6.46	B	B	A	B	A	A	A	A	B	A	A	B	B	A	B	A	A	A	A	B	B	B	B	B	A	A	A	A	A	A	B	B	B	B	A	B	A	B	B	B	A	A	A	B	B	A	A
12771_60	2	6.46	B	B	A	B	A	A	A	A	B	A	A	B	B	A	B	A	A	A	A	B	B	B	B	B	A	A	A	A	A	A	B	B	B	B	A	B	A	B	B	B	A	A	A	B	B	A	A
93620_21	2	6.86	B	B	A	B	A	A	A	A	B	A	A	B	B	A	B	A	A	A	A	B	B	B	B	B	A	A	A	A	A	A	B	B	B	B	A	B	A	B	B	B	A	A	A	B	B	A	A
84952_7	2	9.69	B	B	A	B	A	A	A	A	B	A	A	B	B	A	B	A	A	A	A	B	B	-	B	B	A	A	A	A	A	A	A	B	B	B	A	B	A	B	B	B	A	A	A	B	-	A	A
84952_60	2	9.69	B	B	A	B	A	A	A	A	B	A	A	B	B	A	B	A	A	A	A	B	B	-	B	B	A	A	A	A	A	A	A	B	B	B	A	B	A	B	B	B	A	A	A	B	-	A	A
41547_60	2	10.5	B	B	A	B	A	A	A	A	B	A	A	B	B	A	B	A	A	A	A	B	B	A	B	B	A	A	A	A	A	A	A	B	B	B	A	B	A	B	B	B	A	A	A	B	A	A	A
96668_22	2	11.3	B	B	A	B	A	A	A	A	B	A	A	B	B	A	B	A	A	A	A	B	B	A	B	B	A	A	A	A	A	A	A	B	B	B	A	B	A	B	B	B	A	A	A	B	A	A	A
80638_102	2	11.3	B	B	A	B	A	A	A	A	B	A	A	B	B	A	B	A	A	A	A	B	B	A	B	B	A	A	A	A	A	A	A	B	B	B	A	B	A	B	B	B	A	A	A	B	A	A	A
80638_47	2	11.3	B	B	A	B	A	A	A	A	B	A	A	B	B	A	B	A	A	A	A	B	B	A	B	B	A	A	A	A	A	A	A	B	B	B	A	B	A	B	B	B	A	A	A	B	A	A	A
80638_76	2	11.3	B	B	A	B	A	A	A	A	B	A	A	B	B	A	B	A	A	A	A	B	B	A	B	B	A	A	A	A	A	A	A	B	B	B	A	B	A	B	B	B	A	A	A	B	A	A	A
23417_53	2	11.3	B	B	A	B	A	A	A	A	B	A	A	B	B	A	B	A	A	A	A	B	B	A	B	B	A	A	A	A	A	A	A	B	B	B	A	B	A	B	B	B	A	A	A	B	A	A	A
23417_62	2	11.3	B	B	A	B	A	A	A	A	B	A	A	B	B	A	B	A	A	A	A	B	B	A	B	B	A	A	A	A	A	A	A	B	B	B	A	B	A	B	B	B	A	A	A	B	A	A	A
23417_92	2	11.3	B	B	A	B	A	A	A	A	B	A	A	B	B	A	B	A	A	A	A	B	B	A	B	B	A	A	A	A	A	A	A	B	B	B	A	B	A	B	B	B	A	A	A	B	A	A	A
97147_29	2	11.3	B	B	A	B	A	A	A	A	B	A	A	B	B	A	B	A	A	A	A	B	B	A	B	B	A	A	A	A	A	A	A	B	B	B	A	B	A	B	B	B	A	A	A	B	A	A	A
39230_79	2	11.7	B	B	A	B	A	A	A	A	B	A	A	B	B	A	B	A	A	A	A	B	B	A	B	B	A	A	A	A	A	A	A	B	B	B	A	-	A	B	B	B	A	A	A	B	A	A	A
39230_80	2	11.7	B	B	A	B	A	A	A	A	B	A	A	B	B	A	B	A	A	A	A	B	B	A	B	B	A	A	A	A	A	A	A	B	B	B	A	-	A	B	B	B	A	A	A	B	A	A	A
39230_74	2	11.7	B	B	A	B	A	A	A	A	B	A	A	B	B	A	B	A	A	A	A	B	B	A	B	B	A	A	A	A	A	A	A	B	B	B	A	-	A	B	B	B	A	A	A	B	A	A	A
58346_10	2	13.72	B	B	A	B	A	A	A	A	B	A	A	B	B	A	B	A	A	A	A	B	B	A	B	B	A	A	A	A	A	A	A	B	B	B	A	A	A	B	B	B	A	A	A	B	A	A	A
55642_28	2	13.72	B	B	A	B	A	A	A	A	B	A	A	B	B	A	B	A	A	A	A	B	B	A	B	B	A	A	A	A	A	A	A	B	B	B	A	A	A	B	B	B	A	A	A	B	A	A	A
48609_97	2	13.72	B	B	A	B	A	A	A	A	B	A	A	B	B	A	B	A	A	A	A	B	B	A	B	B	A	A	A	A	A	A	A	B	B	B	A	A	A	B	B	B	A	A	A	B	A	A	A
48609_91	2	13.72	B	B	A	B	A	A	A	A	B	A	A	B	B	A	B	A	A	A	A	B	B	A	B	B	A	A	A	A	A	A	A	B	B	B	A	A	A	B	B	B	A	A	A	B	A	A	A
74888_20	2	13.72	B	B	A	B	A	A	A	A	B	A	A	B	B	A	B	A	A	A	A	B	B	A	B	B	A	A	A	A	A	A	A	B	B	B	A	A	A	B	B	B	A	A	A	B	A	A	A
64975_28	2	13.72	B	B	A	B	A	A	A	A	B	A	A	B	B	A	B	A	A	A	A	B	B	A	B	B	A	A	A	A	A	A	A	B	B	B	A	A	A	B	B	B	A	A	A	B	A	A	A
64975_32	2	13.72	B	B	A	B	A	A	A	A	B	A	A	B	B	A	B	A	A	A	A	B	B	A	B	B	A	A	A	A	A	A	A	B	B	B	A	A	A	B	B	B	A	A	A	B	A	A	A
55215_71	2	13.72	B	B	A	B	A	A	A	A	B	A	A	B	B	A	B	A	A	A	A	B	B	A	B	B	A	A	A	A	A	A	A	B	B	B	A	A	A	B	B	B	A	A	A	B	A	A	A
51878_68	2	13.72	B	B	A	B	A	A	A	A	B	A	A	B	B	A	B	A	A	A	A	B	B	A	B	B	A	A	A	A	A	A	A	B	B	B	A	A	A	B	B	B	A	A	A	B	A	A	A
51878_82	2	13.72	B	B	A	B	A	A	A	A	B	A	A	B	B	A	B	A	A	A	A	B	B	A	B	B	A	A	A	A	A	A	A	B	B	B	A	A	A	B	B	B	A	A	A	B	A	A	A
43429_27	2	14.13	B	B	A	-	A	A	A	A	B	A	A	B	B	A	B	A	A	A	A	B	B	A	B	B	A	A	A	A	A	A	A	B	B	B	A	A	A	B	B	B	A	A	A	B	A	A	A
74042_95	2	14.13	B	B	A	-	A	A	A	A	B	A	A	B	B	A	B	A	A	A	A	B	B	A	B	B	A	A	A	A	A	A	A	B	B	B	A	A	A	B	B	B	A	A	A	B	A	A	A
74042_23	2	14.13	B	B	A	-	A	A	A	A	B	A	A	B	B	A	B	A	A	A	A	B	B	A	B	B	A	A	A	A	A	A	A	B	B	B	A	A	A	B	B	B	A	A	A	B	A	A	A
82658_17	2	14.13	B	B	A	-	A	A	A	A	B	A	A	B	B	A	B	A	A	A	A	B	B	A	B	B	A	A	A	A	A	A	A	B	B	B	A	A	A	B	B	B	A	A	A	B	A	A	A
77121_77	2	14.13	B	B	A	-	A	A	A	A	B	A	A	B	B	A	B	A	A	A	A	B	B	A	B	B	A	A	A	A	A	A	A	B	B	B	A	A	A	B	B	B	A	A	A	B	A	A	A
82658_51	2	14.13	B	B	A	-	A	A	A	A	B	A	A	B	B	A	B	A	A	A	A	B	B	A	B	B	A	A	A	A	A	A	A	B	B	B	A	A	A	B	B	B	A	A	A	B	A	A	A
47607_66	2	14.13	B	B	A	-	A	A	A	A	B	A	A	B	B	A	B	A	A	A	A	B	B	A	B	B	A	A	A	A	A	A	A	B	B	B	A	A	A	B	B	B	A	A	A	B	A	A	A
82658_46	2	14.13	B	B	A	-	A	A	A	A	B	A	A	B	B	A	B	A	A	A	A	B	B	A	B	B	A	A	A	A	A	A	A	B	B	B	A	A	A	B	B	B	A	A	A	B	A	A	A
96102_33	2	14.53	B	B	A	A	A	A	A	A	B	A	A	B	B	A	B	A	A	A	A	B	B	A	B	B	A	A	A	A	A	A	A	B	B	B	A	A	A	B	B	B	A	A	A	B	A	A	A
96102_78	2	14.53	B	B	A	A	A	A	A	A	B	A	A	B	B	A	B	A	A	A	A	B	B	A	B	B	A	A	A	A	A	A	A	B	B	B	A	A	A	B	B	B	A	A	A	B	A	A	A
77266_11	2	14.53	B	B	A	A	A	A	A	A	B	A	A	B	B	A	B	A	A	A	A	B	B	A	B	B	A	A	A	A	A	A	A	B	B	B	A	A	A	B	B	B	A	A	A	B	A	A	A
40687_33	2	14.53	B	B	A	A	A	A	A	A	B	A	A	B	B	A	B	A	A	A	A	B	B	A	B	B	A	A	A	A	A	A	A	B	B	B	A	A	A	B	B	B	A	A	A	B	A	A	A
74387_75	2	14.53	B	B	A	A	A	A	A	A	B	A	A	B	B	A	B	A	A	A	A	B	B	A	B	B	A	A	A	A	A	A	A	B	B	B	A	A	A	B	B	B	A	A	A	B	A	A	A
95243_76	2	14.53	B	B	A	A	A	A	A	A	B	A	A	B	B	A	B	A	A	A	A	B	B	A	B	B	A	A	A	A	A	A	A	B	B	B	A	A	A	B	B	B	A	A	A	B	A	A	A
87912_43	2	14.53	B	B	A	A	A	A	A	A	B	A	A	B	B	A	B	A	A	A	A	B	B	A	B	B	A	A	A	A	A	A	A	B	B	B	A	A	A	B	B	B	A	A	A	B	A	A	A
77266_35	2	14.53	B	B	A	A	A	A	A	A	B	A	A	B	B	A	B	A	A	A	A	B	B	A	B	B	A	A	A	A	A	A	A	B	B	B	A	A	A	B	B	B	A	A	A	B	A	A	A
74387_33	2	14.53	B	B	A	A	A	A	A	A	B	A	A	B	B	A	B	A	A	A	A	B	B	A	B	B	A	A	A	A	A	A	A	B	B	B	A	A	A	B	B	B	A	A	A	B	A	A	A
11239_71	2	14.53	B	B	A	A	A	A	A	A	B	A	A	B	B	A	B	A	A	A	A	B	B	A	B	B	A	A	A	A	A	A	A	B	B	B	A	A	A	B	B	B	A	A	A	B	A	A	A
77266_47	2	14.53	B	B	A	A	A	A	A	A	B	A	A	B	B	A	B	A	A	A	A	B	B	A	B	B	A	A	A	A	A	A	A	B	B	B	A	A	A	B	B	B	A	A	A	B	A	A	A
87912_40	2	14.53	B	B	A	A	A	A	A	A	B	A	A	B	B	A	B	A	A	A	A	B	B	A	B	B	A	A	A	A	A	A	A	B	B	B	A	A	A	B	B	B	A	A	A	B	A	A	A
95243_24	2	14.53	B	B	A	A	A	A	A	A	B	A	A	B	B	A	B	A	A	A	A	B	B	A	B	B	A	A	A	A	A	A	A	B	B	B	A	A	A	B	B	B	A	A	A	B	A	A	A
86717_35	2	14.93	B	B	A	A	A	A	A	A	B	A	A	B	B	A	B	A	A	A	A	B	B	A	B	B	A	A	A	A	A	A	A	B	B	B	A	A	A	B	B	B	A	A	A	-	A	A	A
31877_97	2	17.35	B	B	A	A	A	A	A	A	B	A	A	B	B	A	B	A	A	A	A	A	B	A	B	B	A	A	A	A	A	A	A	B	B	B	A	A	A	B	B	B	A	A	A	-	A	A	A
63700_18	2	17.76	B	B	A	A	A	A	A	A	B	A	A	B	B	A	B	A	A	A	A	A	B	A	B	B	A	A	A	A	A	A	A	B	B	B	A	A	A	B	B	B	A	A	A	A	A	A	A
64734_22	2	17.76	B	B	A	A	A	A	A	A	B	A	A	B	B	A	B	A	A	A	A	A	B	A	B	B	A	A	A	A	A	A	A	B	B	B	A	A	A	B	B	B	A	A	A	A	A	A	A
8400_25	2	17.76	B	B	A	A	A	A	A	A	B	A	A	B	B	A	B	A	A	A	A	A	B	A	B	B	A	A	A	A	A	A	A	B	B	B	A	A	A	B	B	B	A	A	A	A	A	A	A
51895_49	2	17.76	B	B	A	A	A	A	A	A	B	A	A	B	B	A	B	A	A	A	A	A	B	A	B	B	A	A	A	A	A	A	A	B	B	B	A	A	A	B	B	B	A	A	A	A	A	A	A
51895_69	2	17.76	B	B	A	A	A	A	A	A	B	A	A	B	B	A	B	A	A	A	A	A	B	A	B	B	A	A	A	A	A	A	A	B	B	B	A	A	A	B	B	B	A	A	A	A	A	A	A
63780_23	2	17.76	B	B	A	A	A	A	A	A	B	A	A	B	B	A	B	A	A	A	A	A	B	A	B	B	A	A	A	A	A	A	A	B	B	B	A	A	A	B	B	B	A	A	A	A	A	A	A
87996_88	2	17.76	B	B	A	A	A	A	A	A	B	A	A	B	B	A	B	A	A	A	A	A	B	A	B	B	A	A	A	A	A	A	A	B	B	B	A	A	A	B	B	B	A	A	A	A	A	A	A
60878_88	2	17.76	B	B	A	A	A	A	A	A	B	A	A	B	B	A	B	A	A	A	A	A	B	A	B	B	A	A	A	A	A	A	A	B	B	B	A	A	A	B	B	B	A	A	A	A	A	A	A
87996_75	2	17.76	B	B	A	A	A	A	A	A	B	A	A	B	B	A	B	A	A	A	A	A	B	A	B	B	A	A	A	A	A	A	A	B	B	B	A	A	A	B	B	B	A	A	A	A	A	A	A
60878_23	2	17.76	B	B	A	A	A	A	A	A	B	A	A	B	B	A	B	A	A	A	A	A	B	A	B	B	A	A	A	A	A	A	A	B	B	B	A	A	A	B	B	B	A	A	A	A	A	A	A
42410_12	2	17.76	B	B	A	A	A	A	A	A	B	A	A	B	B	A	B	A	A	A	A	A	B	A	B	B	A	A	A	A	A	A	A	B	B	B	A	A	A	B	B	B	A	A	A	A	A	A	A
60878_87	2	17.76	B	B	A	A	A	A	A	A	B	A	A	B	B	A	B	A	A	A	A	A	B	A	B	B	A	A	A	A	A	A	A	B	B	B	A	A	A	B	B	B	A	A	A	A	A	A	A
42410_98	2	17.76	B	B	A	A	A	A	A	A	B	A	A	B	B	A	B	A	A	A	A	A	B	A	B	B	A	A	A	A	A	A	A	B	B	B	A	A	A	B	B	B	A	A	A	A	A	A	A
66493_84	2	17.76	B	B	A	A	A	A	A	A	B	A	A	B	B	A	B	A	A	A	A	A	B	A	B	B	A	A	A	A	A	A	A	B	B	B	A	A	A	B	B	B	A	A	A	A	A	A	A
87996_30	2	17.76	B	B	A	A	A	A	A	A	B	A	A	B	B	A	B	A	A	A	A	A	B	A	B	B	A	A	A	A	A	A	A	B	B	B	A	A	A	B	B	B	A	A	A	A	A	A	A
41332_16	2	18.16	B	B	A	A	A	A	A	A	B	A	A	B	B	A	B	A	A	A	A	A	B	A	B	B	A	A	A	A	A	A	A	B	B	-	A	A	A	B	B	B	A	A	A	A	A	A	A
41332_77	2	18.16	B	B	A	A	A	A	A	A	B	A	A	B	B	A	B	A	A	A	A	A	B	A	B	B	A	A	A	A	A	A	A	B	B	-	A	A	A	B	B	B	A	A	A	A	A	A	A
87770_68	2	21.79	B	B	A	A	A	A	A	A	A	A	A	B	B	A	B	A	A	A	A	A	B	A	B	B	A	A	A	A	A	A	A	B	B	A	A	A	A	B	B	B	A	A	A	A	A	A	A
87770_24	2	21.79	B	B	A	A	A	A	A	A	A	A	A	B	B	A	B	A	A	A	A	A	B	A	B	B	A	A	A	A	A	A	A	B	B	A	A	A	A	B	B	B	A	A	A	A	A	A	A
59348_76	2	21.79	B	B	A	A	A	A	A	A	A	A	A	B	B	A	B	A	A	A	A	A	B	A	B	B	A	A	A	A	A	A	A	B	B	A	A	A	A	B	B	B	A	A	A	A	A	A	A
87294_14	2	21.79	B	B	A	A	A	A	A	A	A	A	A	B	B	A	B	A	A	A	A	A	B	A	B	B	A	A	A	A	A	A	A	B	B	A	A	A	A	B	B	B	A	A	A	A	A	A	A
11099_56	2	21.79	B	B	A	A	A	A	A	A	A	A	A	B	B	A	B	A	A	A	A	A	B	A	B	B	A	A	A	A	A	A	A	B	B	A	A	A	A	B	B	B	A	A	A	A	A	A	A
83178_36	2	21.79	B	B	A	A	A	A	A	A	A	A	A	B	B	A	B	A	A	A	A	A	B	A	B	B	A	A	A	A	A	A	A	B	B	A	A	A	A	B	B	B	A	A	A	A	A	A	A
53276_95	2	22.6	B	B	A	A	A	A	A	A	A	A	A	B	B	A	B	A	A	A	A	A	B	A	B	B	A	A	A	A	A	A	A	B	B	A	A	A	A	B	B	B	A	A	A	A	A	A	A
53276_70	2	22.6	B	B	A	A	A	A	A	A	A	A	A	B	B	A	B	A	A	A	A	A	B	A	B	B	A	A	A	A	A	A	A	B	B	A	A	A	A	B	B	B	A	A	A	A	A	A	A
53276_38	2	22.6	B	B	A	A	A	A	A	A	A	A	A	B	B	A	B	A	A	A	A	A	B	A	B	B	A	A	A	A	A	A	A	B	B	A	A	A	A	B	B	B	A	A	A	A	A	A	A
8030_7	2	22.6	B	B	A	A	A	A	A	A	A	A	A	B	B	A	B	A	A	A	A	A	B	A	B	B	A	A	A	A	A	A	A	B	B	A	A	A	A	B	B	B	A	A	A	A	A	A	A
5067_45	2	23	B	B	A	A	A	A	A	A	A	A	A	B	B	A	B	A	A	A	A	A	B	A	B	B	A	A	A	A	A	A	A	B	B	A	A	A	A	B	B	B	A	A	A	A	A	A	A
5067_66	2	23	B	B	A	A	A	A	A	A	A	A	A	B	B	A	B	A	A	A	A	A	B	A	B	B	A	A	A	A	A	A	A	B	B	A	A	A	A	B	B	B	A	A	A	A	A	A	A
11042_60	2	23.41	B	B	A	A	A	A	A	A	A	A	A	B	B	A	B	A	A	A	A	A	B	A	B	B	A	A	A	A	A	A	A	B	B	A	A	A	A	B	B	B	A	A	A	A	A	A	A
91638_58	2	23.41	B	B	A	A	A	A	A	A	A	A	A	B	B	A	B	A	A	A	A	A	B	A	B	B	A	A	A	A	A	A	A	B	B	A	A	A	A	B	B	B	A	A	A	A	A	A	A
47663_9	2	23.41	B	B	A	A	A	A	A	A	A	A	A	B	B	A	B	A	A	A	A	A	B	A	B	B	A	A	A	A	A	A	A	B	B	A	A	A	A	B	B	B	A	A	A	A	A	A	A
52573_5	2	24.21	B	B	A	A	A	A	A	A	A	A	A	B	B	A	B	A	A	A	A	A	B	A	B	B	A	A	A	A	A	A	A	B	B	A	A	A	A	B	B	B	A	A	A	A	A	A	A
3804_43	2	25.83	B	B	A	A	A	A	A	A	A	A	A	B	B	A	B	A	A	A	A	A	B	A	B	B	A	A	A	A	A	A	A	B	B	A	A	A	A	B	B	B	A	A	A	A	A	A	A
3804_41	2	25.83	B	B	A	A	A	A	A	A	A	A	A	B	B	A	B	A	A	A	A	A	B	A	B	B	A	A	A	A	A	A	A	B	B	A	A	A	A	B	B	B	A	A	A	A	A	A	A
3186_82	2	25.83	B	B	A	A	A	A	A	A	A	A	A	B	B	A	B	A	A	A	A	A	B	A	B	B	A	A	A	A	A	A	A	B	B	A	A	A	A	B	B	B	A	A	A	A	A	A	A
19402_68	2	25.83	B	B	A	A	A	A	A	A	A	A	A	B	B	A	B	A	A	A	A	A	B	A	B	B	A	A	A	A	A	A	A	B	B	A	A	A	A	B	B	B	A	A	A	A	A	A	A
52570_80	2	25.83	B	B	A	A	A	A	A	A	A	A	A	B	B	A	B	A	A	A	A	A	B	A	B	B	A	A	A	A	A	A	A	B	B	A	A	A	A	B	B	B	A	A	A	A	A	A	A
45741_15	2	25.83	B	B	A	A	A	A	A	A	A	A	A	B	B	A	B	A	A	A	A	A	B	A	B	B	A	A	A	A	A	A	A	B	B	A	A	A	A	B	B	B	A	A	A	A	A	A	A
76965_81	2	25.83	B	B	A	A	A	A	A	A	A	A	A	B	B	A	B	A	A	A	A	A	B	A	B	B	A	A	A	A	A	A	A	B	B	A	A	A	A	B	B	B	A	A	A	A	A	A	A
52570_73	2	25.83	B	B	A	A	A	A	A	A	A	A	A	B	B	A	B	A	A	A	A	A	B	A	B	B	A	A	A	A	A	A	A	B	B	A	A	A	A	B	B	B	A	A	A	A	A	A	A
52570_45	2	25.83	B	B	A	A	A	A	A	A	A	A	A	B	B	A	B	A	A	A	A	A	B	A	B	B	A	A	A	A	A	A	A	B	B	A	A	A	A	B	B	B	A	A	A	A	A	A	A
96172_57	2	26.23	B	B	A	A	A	A	A	A	A	A	A	B	B	A	B	A	A	A	A	A	B	A	B	B	A	A	A	A	A	A	A	B	B	A	A	A	A	B	B	B	A	A	A	A	A	A	A
96172_93	2	26.23	B	B	A	A	A	A	A	A	A	A	A	B	B	A	B	A	A	A	A	A	B	A	B	B	A	A	A	A	A	A	A	B	B	A	A	A	A	B	B	B	A	A	A	A	A	A	A
96172_38	2	26.23	B	B	A	A	A	A	A	A	A	A	A	B	B	A	B	A	A	A	A	A	B	A	B	B	A	A	A	A	A	A	A	B	B	A	A	A	A	B	B	B	A	A	A	A	A	A	A
37234_66	2	30.27	B	B	A	A	-	A	A	A	A	A	A	B	B	A	-	A	A	A	A	A	B	A	B	B	A	A	A	A	A	A	A	B	B	A	A	A	A	B	B	B	A	A	A	A	A	B	A
39812_90	2	31.08	B	B	A	A	B	A	A	A	A	A	A	B	B	A	-	A	A	A	A	A	B	A	B	B	A	A	A	A	A	A	A	B	B	A	A	A	A	B	B	B	A	A	A	A	A	B	A
39812_53	2	31.08	B	B	A	A	B	A	A	A	A	A	A	B	B	A	-	A	A	A	A	A	B	A	B	B	A	A	A	A	A	A	A	B	B	A	A	A	A	B	B	B	A	A	A	A	A	B	A
26855_63	2	31.48	B	B	A	A	B	A	A	A	A	A	A	B	B	A	A	A	A	A	A	A	B	A	B	B	A	A	A	A	A	A	A	B	B	A	A	A	A	B	B	B	A	A	A	A	A	B	A
67105_38	2	31.48	B	B	A	A	B	A	A	A	A	A	A	B	B	A	A	A	A	A	A	A	B	A	B	B	A	A	A	A	A	A	A	B	B	A	A	A	A	B	B	B	A	A	A	A	A	B	A
37650_38	2	31.48	B	B	A	A	B	A	A	A	A	A	A	B	B	A	A	A	A	A	A	A	B	A	B	B	A	A	A	A	A	A	A	B	B	A	A	A	A	B	B	B	A	A	A	A	A	B	A
10742_11	2	31.48	B	B	A	A	B	A	A	A	A	A	A	B	B	A	A	A	A	A	A	A	B	A	B	B	A	A	A	A	A	A	A	B	B	A	A	A	A	B	B	B	A	A	A	A	A	B	A
3638_48	2	31.48	B	B	A	A	B	A	A	A	A	A	A	B	B	A	A	A	A	A	A	A	B	A	B	B	A	A	A	A	A	A	A	B	B	A	A	A	A	B	B	B	A	A	A	A	A	B	A
80668_90	2	31.48	B	B	A	A	B	A	A	A	A	A	A	B	B	A	A	A	A	A	A	A	B	A	B	B	A	A	A	A	A	A	A	B	B	A	A	A	A	B	B	B	A	A	A	A	A	B	A
42733_19	2	31.48	B	B	A	A	B	A	A	A	A	A	A	B	B	A	A	A	A	A	A	A	B	A	B	B	A	A	A	A	A	A	A	B	B	A	A	A	A	B	B	B	A	A	A	A	A	B	A
19776_71	2	31.48	B	B	A	A	B	A	A	A	A	A	A	B	B	A	A	A	A	A	A	A	B	A	B	B	A	A	A	A	A	A	A	B	B	A	A	A	A	B	B	B	A	A	A	A	A	B	A
51494_74	2	31.48	B	B	A	A	B	A	A	A	A	A	A	B	B	A	A	A	A	A	A	A	B	A	B	B	A	A	A	A	A	A	A	B	B	A	A	A	A	B	B	B	A	A	A	A	A	B	A
19773_54	2	31.48	B	B	A	A	B	A	A	A	A	A	A	B	B	A	A	A	A	A	A	A	B	A	B	B	A	A	A	A	A	A	A	B	B	A	A	A	A	B	B	B	A	A	A	A	A	B	A
98512_26	2	31.48	B	B	A	A	B	A	A	A	A	A	A	B	B	A	A	A	A	A	A	A	B	A	B	B	A	A	A	A	A	A	A	B	B	A	A	A	A	B	B	B	A	A	A	A	A	B	A
50707_22	2	31.48	B	B	A	A	B	A	A	A	A	A	A	B	B	A	A	A	A	A	A	A	B	A	B	B	A	A	A	A	A	A	A	B	B	A	A	A	A	B	B	B	A	A	A	A	A	B	A
48186_60	2	31.48	B	B	A	A	B	A	A	A	A	A	A	B	B	A	A	A	A	A	A	A	B	A	B	B	A	A	A	A	A	A	A	B	B	A	A	A	A	B	B	B	A	A	A	A	A	B	A
55370_65	2	31.48	B	B	A	A	B	A	A	A	A	A	A	B	B	A	A	A	A	A	A	A	B	A	B	B	A	A	A	A	A	A	A	B	B	A	A	A	A	B	B	B	A	A	A	A	A	B	A
43112_13	2	31.48	B	B	A	A	B	A	A	A	A	A	A	B	B	A	A	A	A	A	A	A	B	A	B	B	A	A	A	A	A	A	A	B	B	A	A	A	A	B	B	B	A	A	A	A	A	B	A
51494_9	2	31.48	B	B	A	A	B	A	A	A	A	A	A	B	B	A	A	A	A	A	A	A	B	A	B	B	A	A	A	A	A	A	A	B	B	A	A	A	A	B	B	B	A	A	A	A	A	B	A
42254_40	2	31.89	B	B	A	A	B	A	A	A	A	A	A	B	-	A	A	A	A	A	A	A	B	A	B	B	A	A	A	A	A	A	A	B	B	A	A	A	A	B	B	B	A	A	A	A	A	B	A
17469_78	2	32.69	B	B	A	A	B	A	A	A	A	A	A	B	A	A	A	A	A	A	A	A	B	A	B	B	A	A	A	A	A	A	A	B	B	A	A	A	A	B	B	B	A	A	A	A	A	B	A
17469_14	2	32.69	B	B	A	A	B	A	A	A	A	A	A	B	A	A	A	A	A	A	A	A	B	A	B	B	A	A	A	A	A	A	A	B	B	A	A	A	A	B	B	B	A	A	A	A	A	B	A
42974_70	2	33.09	B	B	A	A	B	A	A	A	A	A	A	B	A	A	A	A	A	A	A	A	B	A	B	B	A	A	A	A	A	A	A	B	B	A	A	A	A	B	B	B	A	A	A	A	A	B	A
42974_13	2	33.09	B	B	A	A	B	A	A	A	A	A	A	B	A	A	A	A	A	A	A	A	B	A	B	B	A	A	A	A	A	A	A	B	B	A	A	A	A	B	B	B	A	A	A	A	A	B	A
27988_56	2	33.09	B	B	A	A	B	A	A	A	A	A	A	B	A	A	A	A	A	A	A	A	B	A	B	B	A	A	A	A	A	A	A	B	B	A	A	A	A	B	B	B	A	A	A	A	A	B	A
27988_96	2	33.09	B	B	A	A	B	A	A	A	A	A	A	B	A	A	A	A	A	A	A	A	B	A	B	B	A	A	A	A	A	A	A	B	B	A	A	A	A	B	B	B	A	A	A	A	A	B	A
27988_61	2	33.09	B	B	A	A	B	A	A	A	A	A	A	B	A	A	A	A	A	A	A	A	B	A	B	B	A	A	A	A	A	A	A	B	B	A	A	A	A	B	B	B	A	A	A	A	A	B	A
75031_32	2	33.09	B	B	A	A	B	A	A	A	A	A	A	B	A	A	A	A	A	A	A	A	B	A	B	B	A	A	A	A	A	A	A	B	B	A	A	A	A	B	B	B	A	A	A	A	A	B	A
9486_99	2	33.09	B	B	A	A	B	A	A	A	A	A	A	B	A	A	A	A	A	A	A	A	B	A	B	B	A	A	A	A	A	A	A	B	B	A	A	A	A	B	B	B	A	A	A	A	A	B	A
11073_85	2	33.09	B	B	A	A	B	A	A	A	A	A	A	B	A	A	A	A	A	A	A	A	B	A	B	B	A	A	A	A	A	A	A	B	B	A	A	A	A	B	B	B	A	A	A	A	A	B	A
74501_44	2	33.09	B	B	A	A	B	A	A	A	A	A	A	B	A	A	A	A	A	A	A	A	B	A	B	B	A	A	A	A	A	A	A	B	B	A	A	A	A	B	B	B	A	A	A	A	A	B	A
30809_23	2	33.09	B	B	A	A	B	A	A	A	A	A	A	B	A	A	A	A	A	A	A	A	B	A	B	B	A	A	A	A	A	A	A	B	B	A	A	A	A	B	B	B	A	A	A	A	A	B	A
96846_64	2	33.9	B	B	A	A	B	A	A	A	A	A	A	B	A	A	A	A	A	A	A	A	B	A	B	B	A	A	A	A	A	A	A	B	B	A	A	A	A	B	B	B	A	A	A	A	A	B	A
20442_19	2	33.9	B	B	A	A	B	A	A	A	A	A	A	B	A	A	A	A	A	A	A	A	B	A	B	B	A	A	A	A	A	A	A	B	B	A	A	A	A	B	B	B	A	A	A	A	A	B	A
76818_40	2	35.51	B	B	A	A	B	A	A	A	A	A	A	B	A	A	A	A	A	A	A	A	B	A	B	A	A	A	A	A	A	A	A	B	B	A	A	A	A	B	B	B	A	A	A	A	A	B	A
46251_68	2	37.53	B	B	A	A	B	A	A	A	A	A	A	B	A	A	A	A	A	A	A	A	B	A	B	A	A	A	A	A	A	A	A	B	B	A	A	A	A	B	B	B	A	A	A	A	A	B	A
83874_41	2	44.84	A	B	A	A	B	A	A	A	A	A	A	B	A	A	A	A	A	A	A	A	B	A	A	A	A	A	A	A	A	A	A	B	B	A	A	A	A	B	B	B	A	A	A	A	A	B	A
49673_24	2	45.65	A	B	A	A	B	A	A	A	A	A	A	B	A	A	A	A	A	A	A	A	B	A	A	A	A	A	A	A	A	A	A	B	B	A	A	A	A	B	B	B	A	A	A	A	A	B	A
87357_91	2	46.45	A	B	A	A	B	A	A	A	A	A	A	B	A	A	A	A	A	A	A	A	B	A	A	A	A	A	A	A	A	A	A	B	B	A	A	A	A	B	B	B	A	A	A	A	A	B	A
94178_70	2	46.45	A	B	A	A	B	A	A	A	A	A	A	B	A	A	A	A	A	A	A	A	B	A	A	A	A	A	A	A	A	A	A	B	B	A	A	A	A	B	B	B	A	A	A	A	A	B	A
52299_19	2	46.86	A	B	A	A	B	A	A	A	A	A	A	B	A	A	A	A	A	A	A	A	B	A	A	A	A	A	A	A	A	A	A	B	B	A	A	A	A	B	B	B	A	A	A	A	A	B	A
25115_31	2	46.86	A	B	A	A	B	A	A	A	A	A	A	B	A	A	A	A	A	A	A	A	B	A	A	A	A	A	A	A	A	A	A	B	B	A	A	A	A	B	B	B	A	A	A	A	A	B	A
95022_23	2	46.86	A	B	A	A	B	A	A	A	A	A	A	B	A	A	A	A	A	A	A	A	B	A	A	A	A	A	A	A	A	A	A	B	B	A	A	A	A	B	B	B	A	A	A	A	A	B	A
95022_83	2	46.86	A	B	A	A	B	A	A	A	A	A	A	B	A	A	A	A	A	A	A	A	B	A	A	A	A	A	A	A	A	A	A	B	B	A	A	A	A	B	B	B	A	A	A	A	A	B	A
85783_32	2	46.86	A	B	A	A	B	A	A	A	A	A	A	B	A	A	A	A	A	A	A	A	B	A	A	A	A	A	A	A	A	A	A	B	B	A	A	A	A	B	B	B	A	A	A	A	A	B	A
57680_12	2	46.86	A	B	A	A	B	A	A	A	A	A	A	B	A	A	A	A	A	A	A	A	B	A	A	A	A	A	A	A	A	A	A	B	B	A	A	A	A	B	B	B	A	A	A	A	A	B	A
95857_50	2	46.86	A	B	A	A	B	A	A	A	A	A	A	B	A	A	A	A	A	A	A	A	B	A	A	A	A	A	A	A	A	A	A	B	B	A	A	A	A	B	B	B	A	A	A	A	A	B	A
95857_56	2	46.86	A	B	A	A	B	A	A	A	A	A	A	B	A	A	A	A	A	A	A	A	B	A	A	A	A	A	A	A	A	A	A	B	B	A	A	A	A	B	B	B	A	A	A	A	A	B	A
95857_53	2	46.86	A	B	A	A	B	A	A	A	A	A	A	B	A	A	A	A	A	A	A	A	B	A	A	A	A	A	A	A	A	A	A	B	B	A	A	A	A	B	B	B	A	A	A	A	A	B	A
50159_41	2	46.86	A	B	A	A	B	A	A	A	A	A	A	B	A	A	A	A	A	A	A	A	B	A	A	A	A	A	A	A	A	A	A	B	B	A	A	A	A	B	B	B	A	A	A	A	A	B	A
61691_90	2	46.86	A	B	A	A	B	A	A	A	A	A	A	B	A	A	A	A	A	A	A	A	B	A	A	A	A	A	A	A	A	A	A	B	B	A	A	A	A	B	B	B	A	A	A	A	A	B	A
46158_87	2	46.86	A	B	A	A	B	A	A	A	A	A	A	B	A	A	A	A	A	A	A	A	B	A	A	A	A	A	A	A	A	A	A	B	B	A	A	A	A	B	B	B	A	A	A	A	A	B	A
14843_70	2	47.66	A	B	A	A	B	A	A	B	A	A	A	B	A	A	A	A	A	A	A	A	B	A	A	A	A	A	A	A	A	A	A	B	B	A	A	A	A	B	B	B	A	A	A	A	A	B	A
95022_102	2	48.07	A	B	A	A	B	A	A	B	A	A	A	B	A	A	A	A	A	A	A	A	B	A	A	A	A	A	A	A	A	A	A	B	B	A	A	A	-	B	B	B	A	A	A	A	A	B	A
27185_49	2	49.68	A	B	A	A	B	A	A	B	A	A	A	B	A	A	A	A	A	A	A	A	B	A	A	A	A	A	A	A	A	A	A	B	B	A	A	A	-	B	B	B	A	A	A	A	A	B	A
27185_56	2	49.68	A	B	A	A	B	A	A	B	A	A	A	B	A	A	A	A	A	A	A	A	B	A	A	A	A	A	A	A	A	A	A	B	B	A	A	A	-	B	B	B	A	A	A	A	A	B	A
84175_74	2	50.89	A	B	A	A	B	A	A	B	A	A	A	B	A	A	A	A	A	A	A	A	B	A	A	A	A	A	A	A	A	A	A	B	B	-	A	A	-	B	B	B	A	A	A	A	A	B	A
Sex_marker	2	51	A	A	A	A	A	A	A	A	A	A	A	A	A	A	A	A	A	A	A	A	B	A	A	A	A	A	A	A	A	A	A	A	A	A	A	B	A	B	A	A	A	A	A	A	A	A	A
12295_78	2	53.31	A	B	A	A	B	A	A	B	A	A	A	B	A	A	A	A	A	A	A	A	B	A	A	A	A	A	A	A	B	A	A	B	B	B	A	A	B	B	B	B	A	A	A	A	A	B	A
4434_31	2	53.31	A	B	A	A	B	A	A	B	A	A	A	B	A	A	A	A	A	A	A	A	B	A	A	A	A	A	A	A	B	A	A	B	B	B	A	A	B	B	B	B	A	A	A	A	A	B	A
62225_44	2	53.31	A	B	A	A	B	A	A	B	A	A	A	B	A	A	A	A	A	A	A	A	B	A	A	A	A	A	A	A	B	A	A	B	B	B	A	A	B	B	B	B	A	A	A	A	A	B	A
22767_71	2	56.95	A	B	-	A	B	A	A	B	A	A	A	B	A	A	A	A	A	A	A	A	B	A	A	A	A	A	A	A	B	A	A	B	B	B	A	A	B	B	B	B	B	A	A	A	A	B	A
22767_72	2	56.95	A	B	-	A	B	A	A	B	A	A	A	B	A	A	A	A	A	A	A	A	B	A	A	A	A	A	A	A	B	A	A	B	B	B	A	A	B	B	B	B	B	A	A	A	A	B	A
77349_88	2	57.75	A	B	B	A	B	A	A	B	A	A	A	B	A	A	A	A	A	A	A	A	B	A	A	A	A	A	A	A	B	A	A	B	B	B	A	A	B	B	B	B	B	A	A	A	A	B	A
88770_95	2	58.16	A	B	B	A	B	A	A	B	A	A	A	B	A	A	A	A	A	A	A	A	B	A	A	A	A	A	A	A	B	A	A	B	B	B	A	A	B	B	B	B	B	A	A	A	A	B	A
16631_64	2	58.96	A	B	B	A	B	A	A	B	A	A	A	B	A	A	A	A	A	A	A	A	B	-	A	A	A	A	A	A	B	A	A	B	B	B	A	A	B	B	B	B	B	A	A	A	A	B	A
9077_87	2	60.17	A	B	B	A	B	A	A	B	A	A	A	B	A	A	A	A	A	A	A	A	B	-	A	A	A	A	A	B	B	A	A	B	B	B	A	A	B	B	B	B	B	A	A	A	A	B	A
25341_84	2	60.17	A	B	B	A	B	A	A	B	A	A	A	B	A	A	A	A	A	A	A	A	B	-	A	A	A	A	A	B	B	A	A	B	B	B	A	A	B	B	B	B	B	A	A	A	A	B	A
82116_50	2	60.58	A	B	B	A	B	A	A	B	A	A	A	B	A	A	A	A	A	A	A	A	B	B	A	A	A	A	A	B	B	A	A	B	B	B	A	A	B	B	B	B	B	A	A	A	A	B	A
4191_51	2	60.58	A	B	B	A	B	A	A	B	A	A	A	B	A	A	A	A	A	A	A	A	B	B	A	A	A	A	A	B	B	A	A	B	B	B	A	A	B	B	B	B	B	A	A	A	A	B	A
52944_70	2	60.58	A	B	B	A	B	A	A	B	A	A	A	B	A	A	A	A	A	A	A	A	B	B	A	A	A	A	A	B	B	A	A	B	B	B	A	A	B	B	B	B	B	A	A	A	A	B	A
52944_71	2	60.58	A	B	B	A	B	A	A	B	A	A	A	B	A	A	A	A	A	A	A	A	B	B	A	A	A	A	A	B	B	A	A	B	B	B	A	A	B	B	B	B	B	A	A	A	A	B	A
60046_80	2	60.58	A	B	B	A	B	A	A	B	A	A	A	B	A	A	A	A	A	A	A	A	B	B	A	A	A	A	A	B	B	A	A	B	B	B	A	A	B	B	B	B	B	A	A	A	A	B	A
60046_44	2	60.58	A	B	B	A	B	A	A	B	A	A	A	B	A	A	A	A	A	A	A	A	B	B	A	A	A	A	A	B	B	A	A	B	B	B	A	A	B	B	B	B	B	A	A	A	A	B	A
59310_39	2	60.98	A	B	B	A	B	A	A	B	A	A	A	B	A	A	A	A	A	A	A	A	B	B	A	A	A	A	A	B	B	A	A	B	B	B	A	A	B	B	B	B	B	A	A	A	A	B	A
34090_45	2	60.98	A	B	B	A	B	A	A	B	A	A	A	B	A	A	A	A	A	A	A	A	B	B	A	A	A	A	A	B	B	A	A	B	B	B	A	A	B	B	B	B	B	A	A	A	A	B	A
2394_33	2	60.98	A	B	B	A	B	A	A	B	A	A	A	B	A	A	A	A	A	A	A	A	B	B	A	A	A	A	A	B	B	A	A	B	B	B	A	A	B	B	B	B	B	A	A	A	A	B	A
2394_29	2	60.98	A	B	B	A	B	A	A	B	A	A	A	B	A	A	A	A	A	A	A	A	B	B	A	A	A	A	A	B	B	A	A	B	B	B	A	A	B	B	B	B	B	A	A	A	A	B	A
2394_68	2	60.98	A	B	B	A	B	A	A	B	A	A	A	B	A	A	A	A	A	A	A	A	B	B	A	A	A	A	A	B	B	A	A	B	B	B	A	A	B	B	B	B	B	A	A	A	A	B	A
88366_73	2	60.98	A	B	B	A	B	A	A	B	A	A	A	B	A	A	A	A	A	A	A	A	B	B	A	A	A	A	A	B	B	A	A	B	B	B	A	A	B	B	B	B	B	A	A	A	A	B	A
88366_48	2	60.98	A	B	B	A	B	A	A	B	A	A	A	B	A	A	A	A	A	A	A	A	B	B	A	A	A	A	A	B	B	A	A	B	B	B	A	A	B	B	B	B	B	A	A	A	A	B	A
66421_93	2	60.98	A	B	B	A	B	A	A	B	A	A	A	B	A	A	A	A	A	A	A	A	B	B	A	A	A	A	A	B	B	A	A	B	B	B	A	A	B	B	B	B	B	A	A	A	A	B	A
26250_46	2	61.38	A	B	B	A	B	A	A	B	A	A	A	B	A	A	A	A	A	A	A	A	B	B	A	A	A	A	A	B	B	A	A	B	B	B	A	A	B	B	B	B	B	A	A	A	A	B	A
26250_24	2	61.38	A	B	B	A	B	A	A	B	A	A	A	B	A	A	A	A	A	A	A	A	B	B	A	A	A	A	A	B	B	A	A	B	B	B	A	A	B	B	B	B	B	A	A	A	A	B	A
34563_34	2	61.38	A	B	B	A	B	A	A	B	A	A	A	B	A	A	A	A	A	A	A	A	B	B	A	A	A	A	A	B	B	A	A	B	B	B	A	A	B	B	B	B	B	A	A	A	A	B	A
34563_32	2	61.38	A	B	B	A	B	A	A	B	A	A	A	B	A	A	A	A	A	A	A	A	B	B	A	A	A	A	A	B	B	A	A	B	B	B	A	A	B	B	B	B	B	A	A	A	A	B	A
11756_7	2	61.38	A	B	B	A	B	A	A	B	A	A	A	B	A	A	A	A	A	A	A	A	B	B	A	A	A	A	A	B	B	A	A	B	B	B	A	A	B	B	B	B	B	A	A	A	A	B	A
19210_60	2	61.38	A	B	B	A	B	A	A	B	A	A	A	B	A	A	A	A	A	A	A	A	B	B	A	A	A	A	A	B	B	A	A	B	B	B	A	A	B	B	B	B	B	A	A	A	A	B	A
40579_7	2	61.38	A	B	B	A	B	A	A	B	A	A	A	B	A	A	A	A	A	A	A	A	B	B	A	A	A	A	A	B	B	A	A	B	B	B	A	A	B	B	B	B	B	A	A	A	A	B	A
12702_24	2	61.38	A	B	B	A	B	A	A	B	A	A	A	B	A	A	A	A	A	A	A	A	B	B	A	A	A	A	A	B	B	A	A	B	B	B	A	A	B	B	B	B	B	A	A	A	A	B	A
35498_67	2	61.38	A	B	B	A	B	A	A	B	A	A	A	B	A	A	A	A	A	A	A	A	B	B	A	A	A	A	A	B	B	A	A	B	B	B	A	A	B	B	B	B	B	A	A	A	A	B	A
49834_75	2	61.38	A	B	B	A	B	A	A	B	A	A	A	B	A	A	A	A	A	A	A	A	B	B	A	A	A	A	A	B	B	A	A	B	B	B	A	A	B	B	B	B	B	A	A	A	A	B	A
93344_88	2	61.38	A	B	B	A	B	A	A	B	A	A	A	B	A	A	A	A	A	A	A	A	B	B	A	A	A	A	A	B	B	A	A	B	B	B	A	A	B	B	B	B	B	A	A	A	A	B	A
86328_43	2	61.38	A	B	B	A	B	A	A	B	A	A	A	B	A	A	A	A	A	A	A	A	B	B	A	A	A	A	A	B	B	A	A	B	B	B	A	A	B	B	B	B	B	A	A	A	A	B	A
14482_7	2	61.38	A	B	B	A	B	A	A	B	A	A	A	B	A	A	A	A	A	A	A	A	B	B	A	A	A	A	A	B	B	A	A	B	B	B	A	A	B	B	B	B	B	A	A	A	A	B	A
85250_44	2	61.38	A	B	B	A	B	A	A	B	A	A	A	B	A	A	A	A	A	A	A	A	B	B	A	A	A	A	A	B	B	A	A	B	B	B	A	A	B	B	B	B	B	A	A	A	A	B	A
55823_75	2	61.38	A	B	B	A	B	A	A	B	A	A	A	B	A	A	A	A	A	A	A	A	B	B	A	A	A	A	A	B	B	A	A	B	B	B	A	A	B	B	B	B	B	A	A	A	A	B	A
32079_58	2	61.38	A	B	B	A	B	A	A	B	A	A	A	B	A	A	A	A	A	A	A	A	B	B	A	A	A	A	A	B	B	A	A	B	B	B	A	A	B	B	B	B	B	A	A	A	A	B	A
37430_43	2	61.79	A	B	B	A	B	A	A	B	A	A	A	B	A	A	A	A	A	A	A	A	B	B	A	A	A	A	A	B	B	A	A	B	B	B	A	A	B	B	B	B	B	A	A	A	A	B	A
48994_91	2	65.42	A	B	B	A	B	A	A	B	B	A	A	B	A	A	A	A	A	A	A	A	B	B	A	A	A	B	A	B	B	A	A	B	B	B	A	A	B	B	B	B	B	A	A	A	A	B	A
6442_42	2	65.42	A	B	B	A	B	A	A	B	B	A	A	B	A	A	A	A	A	A	A	A	B	B	A	A	A	B	A	B	B	A	A	B	B	B	A	A	B	B	B	B	B	A	A	A	A	B	A
97286_88	2	70.28	B	B	B	A	B	A	A	B	B	A	A	B	A	A	A	A	A	A	A	B	A	B	A	A	A	B	A	B	B	A	A	B	B	A	A	A	B	B	B	B	B	A	A	A	A	B	A
75042_24	2	72.7	B	B	B	A	B	A	A	B	B	A	A	B	A	A	B	A	A	A	A	B	A	B	A	A	A	B	A	B	B	A	A	B	B	A	A	A	B	B	B	B	B	A	A	A	A	B	A
26868_8	2	75.12	B	B	B	A	B	A	A	B	B	A	A	B	A	A	B	A	A	A	A	B	A	B	A	A	A	B	A	B	B	A	A	B	B	A	A	A	B	B	B	B	B	A	B	A	A	B	A
87963_8	2	78.35	B	B	B	A	B	A	A	B	B	A	A	B	A	A	B	A	A	A	A	B	A	B	A	A	A	B	A	B	B	A	A	B	B	A	A	A	B	B	B	B	B	A	B	A	A	B	A
2416_53	2	78.35	B	B	B	A	B	A	A	B	B	A	A	B	A	A	B	A	A	A	A	B	A	B	A	A	A	B	A	B	B	A	A	B	B	A	A	A	B	B	B	B	B	A	B	A	A	B	A
2416_38	2	78.35	B	B	B	A	B	A	A	B	B	A	A	B	A	A	B	A	A	A	A	B	A	B	A	A	A	B	A	B	B	A	A	B	B	A	A	A	B	B	B	B	B	A	B	A	A	B	A
23383_70	2	78.35	B	B	B	A	B	A	A	B	B	A	A	B	A	A	B	A	A	A	A	B	A	B	A	A	A	B	A	B	B	A	A	B	B	A	A	A	B	B	B	B	B	A	B	A	A	B	A
61704_28	2	78.35	B	B	B	A	B	A	A	B	B	A	A	B	A	A	B	A	A	A	A	B	A	B	A	A	A	B	A	B	B	A	A	B	B	A	A	A	B	B	B	B	B	A	B	A	A	B	A
61704_63	2	78.35	B	B	B	A	B	A	A	B	B	A	A	B	A	A	B	A	A	A	A	B	A	B	A	A	A	B	A	B	B	A	A	B	B	A	A	A	B	B	B	B	B	A	B	A	A	B	A
61704_69	2	78.35	B	B	B	A	B	A	A	B	B	A	A	B	A	A	B	A	A	A	A	B	A	B	A	A	A	B	A	B	B	A	A	B	B	A	A	A	B	B	B	B	B	A	B	A	A	B	A
50776_76	2	78.75	B	B	B	A	B	A	A	B	B	A	A	B	A	A	B	A	A	A	A	B	A	B	A	A	A	B	A	B	B	-	A	B	B	A	A	A	B	B	B	B	B	A	B	A	A	B	A
50776_17	2	78.75	B	B	B	A	B	A	A	B	B	A	A	B	A	A	B	A	A	A	A	B	A	B	A	A	A	B	A	B	B	-	A	B	B	A	A	A	B	B	B	B	B	A	B	A	A	B	A
64798_11	2	78.75	B	B	B	A	B	A	A	B	B	A	A	B	A	A	B	A	A	A	A	B	A	B	A	A	A	B	A	B	B	-	A	B	B	A	A	A	B	B	B	B	B	A	B	A	A	B	A
64798_75	2	78.75	B	B	B	A	B	A	A	B	B	A	A	B	A	A	B	A	A	A	A	B	A	B	A	A	A	B	A	B	B	-	A	B	B	A	A	A	B	B	B	B	B	A	B	A	A	B	A
26673_84	2	79.16	B	B	B	A	B	A	A	B	B	A	A	B	A	A	B	A	A	A	A	B	A	B	A	A	A	B	A	B	B	B	A	B	B	A	A	A	B	B	B	B	B	A	B	A	A	B	A
26673_42	2	79.16	B	B	B	A	B	A	A	B	B	A	A	B	A	A	B	A	A	A	A	B	A	B	A	A	A	B	A	B	B	B	A	B	B	A	A	A	B	B	B	B	B	A	B	A	A	B	A
26673_75	2	79.16	B	B	B	A	B	A	A	B	B	A	A	B	A	A	B	A	A	A	A	B	A	B	A	A	A	B	A	B	B	B	A	B	B	A	A	A	B	B	B	B	B	A	B	A	A	B	A
69500_7	2	79.16	B	B	B	A	B	A	A	B	B	A	A	B	A	A	B	A	A	A	A	B	A	B	A	A	A	B	A	B	B	B	A	B	B	A	A	A	B	B	B	B	B	A	B	A	A	B	A
69500_93	2	79.16	B	B	B	A	B	A	A	B	B	A	A	B	A	A	B	A	A	A	A	B	A	B	A	A	A	B	A	B	B	B	A	B	B	A	A	A	B	B	B	B	B	A	B	A	A	B	A
69500_29	2	79.16	B	B	B	A	B	A	A	B	B	A	A	B	A	A	B	A	A	A	A	B	A	B	A	A	A	B	A	B	B	B	A	B	B	A	A	A	B	B	B	B	B	A	B	A	A	B	A
58537_20	2	79.96	B	B	B	A	B	A	A	B	B	A	A	B	A	B	B	A	A	A	A	B	A	B	A	A	A	B	A	B	B	B	A	B	B	A	A	A	B	B	B	B	B	A	B	A	A	B	A
58537_48	2	79.96	B	B	B	A	B	A	A	B	B	A	A	B	A	B	B	A	A	A	A	B	A	B	A	A	A	B	A	B	B	B	A	B	B	A	A	A	B	B	B	B	B	A	B	A	A	B	A
58180_21	2	80.37	B	B	-	A	B	A	A	B	B	A	A	B	A	B	B	A	A	A	A	B	A	B	A	A	A	B	A	B	B	B	A	B	B	A	A	A	B	B	B	B	B	A	B	A	A	B	A
810_88	2	86.44	B	B	-	A	B	A	A	B	B	A	A	A	A	B	B	A	A	A	A	B	A	B	A	A	A	B	A	B	B	B	A	B	B	A	A	A	B	B	B	B	B	A	B	A	A	B	A
810_72	2	86.44	B	B	-	A	B	A	A	B	B	A	A	A	A	B	B	A	A	A	A	B	A	B	A	A	A	B	A	B	B	B	A	B	B	A	A	A	B	B	B	B	B	A	B	A	A	B	A
33084_70	2	87.25	B	B	A	A	B	A	A	B	B	A	A	A	A	B	B	A	A	A	A	B	A	B	A	A	A	B	A	B	B	B	A	B	B	A	A	A	B	B	B	B	B	A	B	A	A	B	A
33084_59	2	87.25	B	B	A	A	B	A	A	B	B	A	A	A	A	B	B	A	A	A	A	B	A	B	A	A	A	B	A	B	B	B	A	B	B	A	A	A	B	B	B	B	B	A	B	A	A	B	A
71838_29	2	87.25	B	B	A	A	B	A	A	B	B	A	A	A	A	B	B	A	A	A	A	B	A	B	A	A	A	B	A	B	B	B	A	B	B	A	A	A	B	B	B	B	B	A	B	A	A	B	A
45924_78	2	87.25	B	B	A	A	B	A	A	B	B	A	A	A	A	B	B	A	A	A	A	B	A	B	A	A	A	B	A	B	B	B	A	B	B	A	A	A	B	B	B	B	B	A	B	A	A	B	A
45924_88	2	87.25	B	B	A	A	B	A	A	B	B	A	A	A	A	B	B	A	A	A	A	B	A	B	A	A	A	B	A	B	B	B	A	B	B	A	A	A	B	B	B	B	B	A	B	A	A	B	A
45924_72	2	87.25	B	B	A	A	B	A	A	B	B	A	A	A	A	B	B	A	A	A	A	B	A	B	A	A	A	B	A	B	B	B	A	B	B	A	A	A	B	B	B	B	B	A	B	A	A	B	A
1654_37	2	87.25	B	B	A	A	B	A	A	B	B	A	A	A	A	B	B	A	A	A	A	B	A	B	A	A	A	B	A	B	B	B	A	B	B	A	A	A	B	B	B	B	B	A	B	A	A	B	A
81949_15	2	88.06	B	B	A	A	B	A	A	B	B	A	A	A	A	B	B	A	A	A	A	B	A	B	A	A	A	B	A	B	B	B	A	B	B	A	A	A	B	B	B	B	B	A	B	A	A	B	A
81913_25	2	88.06	B	B	A	A	B	A	A	B	B	A	A	A	A	B	B	A	A	A	A	B	A	B	A	A	A	B	A	B	B	B	A	B	B	A	A	A	B	B	B	B	B	A	B	A	A	B	A
31400_16	2	88.06	B	B	A	A	B	A	A	B	B	A	A	A	A	B	B	A	A	A	A	B	A	B	A	A	A	B	A	B	B	B	A	B	B	A	A	A	B	B	B	B	B	A	B	A	A	B	A
85914_15	2	88.46	B	B	A	A	B	A	A	B	B	A	A	A	A	B	B	A	A	A	A	B	A	B	A	A	A	B	A	B	B	B	A	B	B	A	A	A	B	B	B	B	B	A	B	A	A	B	-
85914_51	2	88.46	B	B	A	A	B	A	A	B	B	A	A	A	A	B	B	A	A	A	A	B	A	B	A	A	A	B	A	B	B	B	A	B	B	A	A	A	B	B	B	B	B	A	B	A	A	B	-
85914_29	2	88.46	B	B	A	A	B	A	A	B	B	A	A	A	A	B	B	A	A	A	A	B	A	B	A	A	A	B	A	B	B	B	A	B	B	A	A	A	B	B	B	B	B	A	B	A	A	B	-
1422_15	2	97.01	B	B	A	A	B	A	B	B	B	A	A	A	A	B	B	A	A	A	A	B	A	B	A	A	A	B	A	B	B	B	A	B	B	A	A	A	B	B	B	B	B	B	B	A	B	B	B
72764_23	2	97.41	B	B	A	A	B	A	B	B	B	A	A	A	A	B	B	A	A	A	A	B	A	B	A	A	A	B	A	B	B	B	A	B	B	A	A	A	B	B	B	B	B	B	B	A	B	B	B
72764_33	2	97.82	B	B	A	A	B	A	B	B	B	A	A	A	A	B	B	A	A	A	A	B	A	B	A	A	A	B	A	B	B	B	A	B	B	A	A	A	B	B	B	B	B	B	B	A	B	B	B
66844_61	2	100.24	B	B	A	A	B	A	B	B	B	A	-	A	A	B	B	A	A	A	A	B	A	B	A	A	A	B	A	B	B	B	A	B	B	A	A	A	B	B	B	A	B	B	B	A	B	B	B
66844_39	2	100.24	B	B	A	A	B	A	B	B	B	A	-	A	A	B	B	A	A	A	A	B	A	B	A	A	A	B	A	B	B	B	A	B	B	A	A	A	B	B	B	A	B	B	B	A	B	B	B
66844_40	2	100.24	B	B	A	A	B	A	B	B	B	A	-	A	A	B	B	A	A	A	A	B	A	B	A	A	A	B	A	B	B	B	A	B	B	A	A	A	B	B	B	A	B	B	B	A	B	B	B
43679_67	2	100.64	B	B	A	A	B	A	B	B	B	A	B	A	A	B	B	A	A	A	A	B	A	B	A	A	A	B	A	B	B	B	A	B	B	A	A	A	B	B	B	A	B	B	B	A	B	B	B
43679_39	2	100.64	B	B	A	A	B	A	B	B	B	A	B	A	A	B	B	A	A	A	A	B	A	B	A	A	A	B	A	B	B	B	A	B	B	A	A	A	B	B	B	A	B	B	B	A	B	B	B
43679_94	2	100.64	B	B	A	A	B	A	B	B	B	A	B	A	A	B	B	A	A	A	A	B	A	B	A	A	A	B	A	B	B	B	A	B	B	A	A	A	B	B	B	A	B	B	B	A	B	B	B
15282_93	2	100.64	B	B	A	A	B	A	B	B	B	A	B	A	A	B	B	A	A	A	A	B	A	B	A	A	A	B	A	B	B	B	A	B	B	A	A	A	B	B	B	A	B	B	B	A	B	B	B
76007_67	2	101.04	B	B	A	A	B	A	B	B	B	A	B	A	A	B	B	A	A	A	A	B	A	B	A	A	A	B	A	B	B	B	A	B	B	A	A	A	B	B	B	A	B	B	B	A	B	B	B
67137_91	2	101.04	B	B	A	A	B	A	B	B	B	A	B	A	A	B	B	A	A	A	A	B	A	B	A	A	A	B	A	B	B	B	A	B	B	A	A	A	B	B	B	A	B	B	B	A	B	B	B
24314_24	2	101.04	B	B	A	A	B	A	B	B	B	A	B	A	A	B	B	A	A	A	A	B	A	B	A	A	A	B	A	B	B	B	A	B	B	A	A	A	B	B	B	A	B	B	B	A	B	B	B
48399_59	2	101.04	B	B	A	A	B	A	B	B	B	A	B	A	A	B	B	A	A	A	A	B	A	B	A	A	A	B	A	B	B	B	A	B	B	A	A	A	B	B	B	A	B	B	B	A	B	B	B
54157_15	2	101.04	B	B	A	A	B	A	B	B	B	A	B	A	A	B	B	A	A	A	A	B	A	B	A	A	A	B	A	B	B	B	A	B	B	A	A	A	B	B	B	A	B	B	B	A	B	B	B
25337_87	2	101.04	B	B	A	A	B	A	B	B	B	A	B	A	A	B	B	A	A	A	A	B	A	B	A	A	A	B	A	B	B	B	A	B	B	A	A	A	B	B	B	A	B	B	B	A	B	B	B
25337_6	2	101.04	B	B	A	A	B	A	B	B	B	A	B	A	A	B	B	A	A	A	A	B	A	B	A	A	A	B	A	B	B	B	A	B	B	A	A	A	B	B	B	A	B	B	B	A	B	B	B
35139_71	2	101.04	B	B	A	A	B	A	B	B	B	A	B	A	A	B	B	A	A	A	A	B	A	B	A	A	A	B	A	B	B	B	A	B	B	A	A	A	B	B	B	A	B	B	B	A	B	B	B
35139_38	2	101.04	B	B	A	A	B	A	B	B	B	A	B	A	A	B	B	A	A	A	A	B	A	B	A	A	A	B	A	B	B	B	A	B	B	A	A	A	B	B	B	A	B	B	B	A	B	B	B
35139_41	2	101.04	B	B	A	A	B	A	B	B	B	A	B	A	A	B	B	A	A	A	A	B	A	B	A	A	A	B	A	B	B	B	A	B	B	A	A	A	B	B	B	A	B	B	B	A	B	B	B
35039_21	2	101.04	B	B	A	A	B	A	B	B	B	A	B	A	A	B	B	A	A	A	A	B	A	B	A	A	A	B	A	B	B	B	A	B	B	A	A	A	B	B	B	A	B	B	B	A	B	B	B
49660_89	2	101.04	B	B	A	A	B	A	B	B	B	A	B	A	A	B	B	A	A	A	A	B	A	B	A	A	A	B	A	B	B	B	A	B	B	A	A	A	B	B	B	A	B	B	B	A	B	B	B
62104_8	2	101.04	B	B	A	A	B	A	B	B	B	A	B	A	A	B	B	A	A	A	A	B	A	B	A	A	A	B	A	B	B	B	A	B	B	A	A	A	B	B	B	A	B	B	B	A	B	B	B
64014_88	2	101.04	B	B	A	A	B	A	B	B	B	A	B	A	A	B	B	A	A	A	A	B	A	B	A	A	A	B	A	B	B	B	A	B	B	A	A	A	B	B	B	A	B	B	B	A	B	B	B
51082_55	2	101.04	B	B	A	A	B	A	B	B	B	A	B	A	A	B	B	A	A	A	A	B	A	B	A	A	A	B	A	B	B	B	A	B	B	A	A	A	B	B	B	A	B	B	B	A	B	B	B
72574_8	2	101.04	B	B	A	A	B	A	B	B	B	A	B	A	A	B	B	A	A	A	A	B	A	B	A	A	A	B	A	B	B	B	A	B	B	A	A	A	B	B	B	A	B	B	B	A	B	B	B
43180_89	2	101.04	B	B	A	A	B	A	B	B	B	A	B	A	A	B	B	A	A	A	A	B	A	B	A	A	A	B	A	B	B	B	A	B	B	A	A	A	B	B	B	A	B	B	B	A	B	B	B
55986_14	2	101.04	B	B	A	A	B	A	B	B	B	A	B	A	A	B	B	A	A	A	A	B	A	B	A	A	A	B	A	B	B	B	A	B	B	A	A	A	B	B	B	A	B	B	B	A	B	B	B
51082_76	2	101.04	B	B	A	A	B	A	B	B	B	A	B	A	A	B	B	A	A	A	A	B	A	B	A	A	A	B	A	B	B	B	A	B	B	A	A	A	B	B	B	A	B	B	B	A	B	B	B
49660_88	2	101.04	B	B	A	A	B	A	B	B	B	A	B	A	A	B	B	A	A	A	A	B	A	B	A	A	A	B	A	B	B	B	A	B	B	A	A	A	B	B	B	A	B	B	B	A	B	B	B
680_35	2	101.04	B	B	A	A	B	A	B	B	B	A	B	A	A	B	B	A	A	A	A	B	A	B	A	A	A	B	A	B	B	B	A	B	B	A	A	A	B	B	B	A	B	B	B	A	B	B	B
47467_33	2	101.04	B	B	A	A	B	A	B	B	B	A	B	A	A	B	B	A	A	A	A	B	A	B	A	A	A	B	A	B	B	B	A	B	B	A	A	A	B	B	B	A	B	B	B	A	B	B	B
82102_54	2	101.04	B	B	A	A	B	A	B	B	B	A	B	A	A	B	B	A	A	A	A	B	A	B	A	A	A	B	A	B	B	B	A	B	B	A	A	A	B	B	B	A	B	B	B	A	B	B	B
92301_15	2	101.45	B	B	A	A	B	A	B	B	B	A	B	A	A	B	B	A	A	A	A	B	A	B	A	A	A	B	A	B	B	-	A	B	B	A	A	A	B	B	B	A	B	B	B	A	B	B	B
92301_14	2	101.45	B	B	A	A	B	A	B	B	B	A	B	A	A	B	B	A	A	A	A	B	A	B	A	A	A	B	A	B	B	-	A	B	B	A	A	A	B	B	B	A	B	B	B	A	B	B	B
31899_18	2	101.45	B	B	A	A	B	A	B	B	B	A	B	A	A	B	B	A	A	A	A	B	A	B	A	A	A	B	A	B	B	-	A	B	B	A	A	A	B	B	B	A	B	B	B	A	B	B	B
51082_75	2	101.45	B	B	A	A	B	A	B	B	B	A	B	A	A	B	B	A	A	A	A	B	A	B	A	A	A	B	A	B	B	-	A	B	B	A	A	A	B	B	B	A	B	B	B	A	B	B	B
46645_98	2	101.85	B	B	A	A	B	A	B	B	B	A	B	A	A	B	B	A	A	A	A	B	A	B	A	A	A	B	A	B	B	-	A	-	B	A	A	A	B	B	B	A	B	B	B	A	B	B	B
46645_99	2	101.85	B	B	A	A	B	A	B	B	B	A	B	A	A	B	B	A	A	A	A	B	A	B	A	A	A	B	A	B	B	-	A	-	B	A	A	A	B	B	B	A	B	B	B	A	B	B	B
36494_49	2	101.85	B	B	A	A	B	A	B	B	B	A	B	A	A	B	B	A	A	A	A	B	A	B	A	A	A	B	A	B	B	-	A	-	B	A	A	A	B	B	B	A	B	B	B	A	B	B	B
77102_41	2	102.25	B	B	A	A	B	A	B	B	B	A	B	A	A	B	B	A	A	A	A	B	A	B	A	A	A	B	A	B	B	-	A	A	B	A	A	A	B	B	B	A	B	B	B	A	B	B	B
7721_84	2	102.25	B	B	A	A	B	A	B	B	B	A	B	A	A	B	B	A	A	A	A	B	A	B	A	A	A	B	A	B	B	-	A	A	B	A	A	A	B	B	B	A	B	B	B	A	B	B	B
53827_13	2	102.25	B	B	A	A	B	A	B	B	B	A	B	A	A	B	B	A	A	A	A	B	A	B	A	A	A	B	A	B	B	-	A	A	B	A	A	A	B	B	B	A	B	B	B	A	B	B	B
93998_13	2	102.25	B	B	A	A	B	A	B	B	B	A	B	A	A	B	B	A	A	A	A	B	A	B	A	A	A	B	A	B	B	-	A	A	B	A	A	A	B	B	B	A	B	B	B	A	B	B	B
63318_78	2	102.66	B	B	A	A	B	A	B	B	B	A	B	A	A	B	B	A	A	A	A	B	A	B	A	A	A	B	A	B	B	A	A	A	B	A	A	A	B	B	B	A	B	B	B	A	B	B	B
28951_68	2	102.66	B	B	A	A	B	A	B	B	B	A	B	A	A	B	B	A	A	A	A	B	A	B	A	A	A	B	A	B	B	A	A	A	B	A	A	A	B	B	B	A	B	B	B	A	B	B	B
64844_97	2	102.66	B	B	A	A	B	A	B	B	B	A	B	A	A	B	B	A	A	A	A	B	A	B	A	A	A	B	A	B	B	A	A	A	B	A	A	A	B	B	B	A	B	B	B	A	B	B	B
66983_87	2	102.66	B	B	A	A	B	A	B	B	B	A	B	A	A	B	B	A	A	A	A	B	A	B	A	A	A	B	A	B	B	A	A	A	B	A	A	A	B	B	B	A	B	B	B	A	B	B	B
47350_53	2	102.66	B	B	A	A	B	A	B	B	B	A	B	A	A	B	B	A	A	A	A	B	A	B	A	A	A	B	A	B	B	A	A	A	B	A	A	A	B	B	B	A	B	B	B	A	B	B	B
5594_83	2	102.66	B	B	A	A	B	A	B	B	B	A	B	A	A	B	B	A	A	A	A	B	A	B	A	A	A	B	A	B	B	A	A	A	B	A	A	A	B	B	B	A	B	B	B	A	B	B	B
20048_99	2	102.66	B	B	A	A	B	A	B	B	B	A	B	A	A	B	B	A	A	A	A	B	A	B	A	A	A	B	A	B	B	A	A	A	B	A	A	A	B	B	B	A	B	B	B	A	B	B	B
97208_50	2	102.66	B	B	A	A	B	A	B	B	B	A	B	A	A	B	B	A	A	A	A	B	A	B	A	A	A	B	A	B	B	A	A	A	B	A	A	A	B	B	B	A	B	B	B	A	B	B	B
60373_30	2	102.66	B	B	A	A	B	A	B	B	B	A	B	A	A	B	B	A	A	A	A	B	A	B	A	A	A	B	A	B	B	A	A	A	B	A	A	A	B	B	B	A	B	B	B	A	B	B	B
32331_68	2	102.66	B	B	A	A	B	A	B	B	B	A	B	A	A	B	B	A	A	A	A	B	A	B	A	A	A	B	A	B	B	A	A	A	B	A	A	A	B	B	B	A	B	B	B	A	B	B	B
86624_77	2	102.66	B	B	A	A	B	A	B	B	B	A	B	A	A	B	B	A	A	A	A	B	A	B	A	A	A	B	A	B	B	A	A	A	B	A	A	A	B	B	B	A	B	B	B	A	B	B	B
73983_28	2	103.46	B	B	A	A	B	A	B	B	B	A	B	A	A	B	B	A	A	A	A	B	A	B	A	A	A	B	A	B	B	A	A	A	B	A	A	A	B	B	B	A	B	B	B	A	B	B	B
42884_17	2	103.87	B	B	A	A	B	A	B	B	B	A	B	A	A	B	B	A	A	A	A	B	A	B	A	A	A	B	A	B	B	A	A	A	B	A	A	A	B	B	B	A	B	B	B	A	B	B	B
92488_35	2	103.87	B	B	A	A	B	A	B	B	B	A	B	A	A	B	B	A	A	A	A	B	A	B	A	A	A	B	A	B	B	A	A	A	B	A	A	A	B	B	B	A	B	B	B	A	B	B	B
92488_26	2	103.87	B	B	A	A	B	A	B	B	B	A	B	A	A	B	B	A	A	A	A	B	A	B	A	A	A	B	A	B	B	A	A	A	B	A	A	A	B	B	B	A	B	B	B	A	B	B	B
41462_16	2	103.87	B	B	A	A	B	A	B	B	B	A	B	A	A	B	B	A	A	A	A	B	A	B	A	A	A	B	A	B	B	A	A	A	B	A	A	A	B	B	B	A	B	B	B	A	B	B	B
18068_55	2	103.87	B	B	A	A	B	A	B	B	B	A	B	A	A	B	B	A	A	A	A	B	A	B	A	A	A	B	A	B	B	A	A	A	B	A	A	A	B	B	B	A	B	B	B	A	B	B	B
18068_66	2	103.87	B	B	A	A	B	A	B	B	B	A	B	A	A	B	B	A	A	A	A	B	A	B	A	A	A	B	A	B	B	A	A	A	B	A	A	A	B	B	B	A	B	B	B	A	B	B	B
41462_31	2	103.87	B	B	A	A	B	A	B	B	B	A	B	A	A	B	B	A	A	A	A	B	A	B	A	A	A	B	A	B	B	A	A	A	B	A	A	A	B	B	B	A	B	B	B	A	B	B	B
2593_53	2	103.87	B	B	A	A	B	A	B	B	B	A	B	A	A	B	B	A	A	A	A	B	A	B	A	A	A	B	A	B	B	A	A	A	B	A	A	A	B	B	B	A	B	B	B	A	B	B	B
18068_96	2	103.87	B	B	A	A	B	A	B	B	B	A	B	A	A	B	B	A	A	A	A	B	A	B	A	A	A	B	A	B	B	A	A	A	B	A	A	A	B	B	B	A	B	B	B	A	B	B	B
2593_33	2	103.87	B	B	A	A	B	A	B	B	B	A	B	A	A	B	B	A	A	A	A	B	A	B	A	A	A	B	A	B	B	A	A	A	B	A	A	A	B	B	B	A	B	B	B	A	B	B	B
49073_31	2	104.27	B	B	A	A	B	A	B	B	B	A	B	A	A	B	B	A	A	A	A	B	A	B	A	A	A	B	A	B	B	A	A	A	B	A	A	A	B	B	B	A	B	B	B	A	B	B	B
40775_69	2	104.27	B	B	A	A	B	A	B	B	B	A	B	A	A	B	B	A	A	A	A	B	A	B	A	A	A	B	A	B	B	A	A	A	B	A	A	A	B	B	B	A	B	B	B	A	B	B	B
40775_96	2	104.27	B	B	A	A	B	A	B	B	B	A	B	A	A	B	B	A	A	A	A	B	A	B	A	A	A	B	A	B	B	A	A	A	B	A	A	A	B	B	B	A	B	B	B	A	B	B	B
40775_22	2	104.27	B	B	A	A	B	A	B	B	B	A	B	A	A	B	B	A	A	A	A	B	A	B	A	A	A	B	A	B	B	A	A	A	B	A	A	A	B	B	B	A	B	B	B	A	B	B	B
13884_85	2	104.27	B	B	A	A	B	A	B	B	B	A	B	A	A	B	B	A	A	A	A	B	A	B	A	A	A	B	A	B	B	A	A	A	B	A	A	A	B	B	B	A	B	B	B	A	B	B	B
12308_37	2	104.27	B	B	A	A	B	A	B	B	B	A	B	A	A	B	B	A	A	A	A	B	A	B	A	A	A	B	A	B	B	A	A	A	B	A	A	A	B	B	B	A	B	B	B	A	B	B	B
12308_19	2	104.27	B	B	A	A	B	A	B	B	B	A	B	A	A	B	B	A	A	A	A	B	A	B	A	A	A	B	A	B	B	A	A	A	B	A	A	A	B	B	B	A	B	B	B	A	B	B	B
55556_31	2	104.27	B	B	A	A	B	A	B	B	B	A	B	A	A	B	B	A	A	A	A	B	A	B	A	A	A	B	A	B	B	A	A	A	B	A	A	A	B	B	B	A	B	B	B	A	B	B	B
42957_37	2	104.27	B	B	A	A	B	A	B	B	B	A	B	A	A	B	B	A	A	A	A	B	A	B	A	A	A	B	A	B	B	A	A	A	B	A	A	A	B	B	B	A	B	B	B	A	B	B	B
65086_50	2	104.27	B	B	A	A	B	A	B	B	B	A	B	A	A	B	B	A	A	A	A	B	A	B	A	A	A	B	A	B	B	A	A	A	B	A	A	A	B	B	B	A	B	B	B	A	B	B	B
7773_67	2	104.27	B	B	A	A	B	A	B	B	B	A	B	A	A	B	B	A	A	A	A	B	A	B	A	A	A	B	A	B	B	A	A	A	B	A	A	A	B	B	B	A	B	B	B	A	B	B	B
4843_14	2	104.27	B	B	A	A	B	A	B	B	B	A	B	A	A	B	B	A	A	A	A	B	A	B	A	A	A	B	A	B	B	A	A	A	B	A	A	A	B	B	B	A	B	B	B	A	B	B	B
6678_38	2	104.27	B	B	A	A	B	A	B	B	B	A	B	A	A	B	B	A	A	A	A	B	A	B	A	A	A	B	A	B	B	A	A	A	B	A	A	A	B	B	B	A	B	B	B	A	B	B	B
57717_14	2	104.27	B	B	A	A	B	A	B	B	B	A	B	A	A	B	B	A	A	A	A	B	A	B	A	A	A	B	A	B	B	A	A	A	B	A	A	A	B	B	B	A	B	B	B	A	B	B	B
57717_45	2	104.27	B	B	A	A	B	A	B	B	B	A	B	A	A	B	B	A	A	A	A	B	A	B	A	A	A	B	A	B	B	A	A	A	B	A	A	A	B	B	B	A	B	B	B	A	B	B	B
57717_16	2	104.27	B	B	A	A	B	A	B	B	B	A	B	A	A	B	B	A	A	A	A	B	A	B	A	A	A	B	A	B	B	A	A	A	B	A	A	A	B	B	B	A	B	B	B	A	B	B	B
46089_42	2	104.27	B	B	A	A	B	A	B	B	B	A	B	A	A	B	B	A	A	A	A	B	A	B	A	A	A	B	A	B	B	A	A	A	B	A	A	A	B	B	B	A	B	B	B	A	B	B	B
75098_53	2	104.27	B	B	A	A	B	A	B	B	B	A	B	A	A	B	B	A	A	A	A	B	A	B	A	A	A	B	A	B	B	A	A	A	B	A	A	A	B	B	B	A	B	B	B	A	B	B	B
35770_30	2	104.27	B	B	A	A	B	A	B	B	B	A	B	A	A	B	B	A	A	A	A	B	A	B	A	A	A	B	A	B	B	A	A	A	B	A	A	A	B	B	B	A	B	B	B	A	B	B	B
35770_37	2	104.27	B	B	A	A	B	A	B	B	B	A	B	A	A	B	B	A	A	A	A	B	A	B	A	A	A	B	A	B	B	A	A	A	B	A	A	A	B	B	B	A	B	B	B	A	B	B	B
82267_49	2	104.27	B	B	A	A	B	A	B	B	B	A	B	A	A	B	B	A	A	A	A	B	A	B	A	A	A	B	A	B	B	A	A	A	B	A	A	A	B	B	B	A	B	B	B	A	B	B	B
82267_99	2	104.27	B	B	A	A	B	A	B	B	B	A	B	A	A	B	B	A	A	A	A	B	A	B	A	A	A	B	A	B	B	A	A	A	B	A	A	A	B	B	B	A	B	B	B	A	B	B	B
43762_91	2	104.27	B	B	A	A	B	A	B	B	B	A	B	A	A	B	B	A	A	A	A	B	A	B	A	A	A	B	A	B	B	A	A	A	B	A	A	A	B	B	B	A	B	B	B	A	B	B	B
64257_26	2	104.27	B	B	A	A	B	A	B	B	B	A	B	A	A	B	B	A	A	A	A	B	A	B	A	A	A	B	A	B	B	A	A	A	B	A	A	A	B	B	B	A	B	B	B	A	B	B	B
43762_25	2	104.27	B	B	A	A	B	A	B	B	B	A	B	A	A	B	B	A	A	A	A	B	A	B	A	A	A	B	A	B	B	A	A	A	B	A	A	A	B	B	B	A	B	B	B	A	B	B	B
72753_62	2	104.27	B	B	A	A	B	A	B	B	B	A	B	A	A	B	B	A	A	A	A	B	A	B	A	A	A	B	A	B	B	A	A	A	B	A	A	A	B	B	B	A	B	B	B	A	B	B	B
43762_28	2	104.27	B	B	A	A	B	A	B	B	B	A	B	A	A	B	B	A	A	A	A	B	A	B	A	A	A	B	A	B	B	A	A	A	B	A	A	A	B	B	B	A	B	B	B	A	B	B	B
77041_93	2	104.27	B	B	A	A	B	A	B	B	B	A	B	A	A	B	B	A	A	A	A	B	A	B	A	A	A	B	A	B	B	A	A	A	B	A	A	A	B	B	B	A	B	B	B	A	B	B	B
51966_53	2	104.27	B	B	A	A	B	A	B	B	B	A	B	A	A	B	B	A	A	A	A	B	A	B	A	A	A	B	A	B	B	A	A	A	B	A	A	A	B	B	B	A	B	B	B	A	B	B	B
93243_47	2	104.27	B	B	A	A	B	A	B	B	B	A	B	A	A	B	B	A	A	A	A	B	A	B	A	A	A	B	A	B	B	A	A	A	B	A	A	A	B	B	B	A	B	B	B	A	B	B	B
24952_14	2	104.27	B	B	A	A	B	A	B	B	B	A	B	A	A	B	B	A	A	A	A	B	A	B	A	A	A	B	A	B	B	A	A	A	B	A	A	A	B	B	B	A	B	B	B	A	B	B	B
64103_55	2	104.27	B	B	A	A	B	A	B	B	B	A	B	A	A	B	B	A	A	A	A	B	A	B	A	A	A	B	A	B	B	A	A	A	B	A	A	A	B	B	B	A	B	B	B	A	B	B	B
16136_13	2	104.27	B	B	A	A	B	A	B	B	B	A	B	A	A	B	B	A	A	A	A	B	A	B	A	A	A	B	A	B	B	A	A	A	B	A	A	A	B	B	B	A	B	B	B	A	B	B	B
16136_59	2	104.27	B	B	A	A	B	A	B	B	B	A	B	A	A	B	B	A	A	A	A	B	A	B	A	A	A	B	A	B	B	A	A	A	B	A	A	A	B	B	B	A	B	B	B	A	B	B	B
21865_58	2	104.27	B	B	A	A	B	A	B	B	B	A	B	A	A	B	B	A	A	A	A	B	A	B	A	A	A	B	A	B	B	A	A	A	B	A	A	A	B	B	B	A	B	B	B	A	B	B	B
58629_12	2	104.27	B	B	A	A	B	A	B	B	B	A	B	A	A	B	B	A	A	A	A	B	A	B	A	A	A	B	A	B	B	A	A	A	B	A	A	A	B	B	B	A	B	B	B	A	B	B	B
24952_72	2	104.27	B	B	A	A	B	A	B	B	B	A	B	A	A	B	B	A	A	A	A	B	A	B	A	A	A	B	A	B	B	A	A	A	B	A	A	A	B	B	B	A	B	B	B	A	B	B	B
78297_71	3	0	B	B	A	B	B	A	A	B	B	A	B	B	B	B	B	B	A	A	B	A	A	B	B	A	A	A	B	A	B	A	A	A	B	B	A	B	B	A	B	B	B	A	B	B	B	A	B
40525_86	3	0	B	B	A	B	B	A	A	B	B	A	B	B	B	B	B	B	A	A	B	A	A	B	B	A	A	A	B	A	B	A	A	A	B	B	A	B	B	A	B	B	B	A	B	B	B	A	B
49580_39	3	0	B	B	A	B	B	A	A	B	B	A	B	B	B	B	B	B	A	A	B	A	A	B	B	A	A	A	B	A	B	A	A	A	B	B	A	B	B	A	B	B	B	A	B	B	B	A	B
79662_13	3	0	B	B	A	B	B	A	A	B	B	A	B	B	B	B	B	B	A	A	B	A	A	B	B	A	A	A	B	A	B	A	A	A	B	B	A	B	B	A	B	B	B	A	B	B	B	A	B
88376_85	3	0	B	B	A	B	B	A	A	B	B	A	B	B	B	B	B	B	A	A	B	A	A	B	B	A	A	A	B	A	B	A	A	A	B	B	A	B	B	A	B	B	B	A	B	B	B	A	B
78896_91	3	0	B	B	A	B	B	A	A	B	B	A	B	B	B	B	B	B	A	A	B	A	A	B	B	A	A	A	B	A	B	A	A	A	B	B	A	B	B	A	B	B	B	A	B	B	B	A	B
48347_92	3	0	B	B	A	B	B	A	A	B	B	A	B	B	B	B	B	B	A	A	B	A	A	B	B	A	A	A	B	A	B	A	A	A	B	B	A	B	B	A	B	B	B	A	B	B	B	A	B
48347_84	3	0	B	B	A	B	B	A	A	B	B	A	B	B	B	B	B	B	A	A	B	A	A	B	B	A	A	A	B	A	B	A	A	A	B	B	A	B	B	A	B	B	B	A	B	B	B	A	B
88148_21	3	0	B	B	A	B	B	A	A	B	B	A	B	B	B	B	B	B	A	A	B	A	A	B	B	A	A	A	B	A	B	A	A	A	B	B	A	B	B	A	B	B	B	A	B	B	B	A	B
56288_88	3	0	B	B	A	B	B	A	A	B	B	A	B	B	B	B	B	B	A	A	B	A	A	B	B	A	A	A	B	A	B	A	A	A	B	B	A	B	B	A	B	B	B	A	B	B	B	A	B
56288_99	3	0	B	B	A	B	B	A	A	B	B	A	B	B	B	B	B	B	A	A	B	A	A	B	B	A	A	A	B	A	B	A	A	A	B	B	A	B	B	A	B	B	B	A	B	B	B	A	B
15355_74	3	0	B	B	A	B	B	A	A	B	B	A	B	B	B	B	B	B	A	A	B	A	A	B	B	A	A	A	B	A	B	A	A	A	B	B	A	B	B	A	B	B	B	A	B	B	B	A	B
37127_73	3	0	B	B	A	B	B	A	A	B	B	A	B	B	B	B	B	B	A	A	B	A	A	B	B	A	A	A	B	A	B	A	A	A	B	B	A	B	B	A	B	B	B	A	B	B	B	A	B
37127_94	3	0	B	B	A	B	B	A	A	B	B	A	B	B	B	B	B	B	A	A	B	A	A	B	B	A	A	A	B	A	B	A	A	A	B	B	A	B	B	A	B	B	B	A	B	B	B	A	B
37127_31	3	0	B	B	A	B	B	A	A	B	B	A	B	B	B	B	B	B	A	A	B	A	A	B	B	A	A	A	B	A	B	A	A	A	B	B	A	B	B	A	B	B	B	A	B	B	B	A	B
33973_68	3	0	B	B	A	B	B	A	A	B	B	A	B	B	B	B	B	B	A	A	B	A	A	B	B	A	A	A	B	A	B	A	A	A	B	B	A	B	B	A	B	B	B	A	B	B	B	A	B
33973_85	3	0	B	B	A	B	B	A	A	B	B	A	B	B	B	B	B	B	A	A	B	A	A	B	B	A	A	A	B	A	B	A	A	A	B	B	A	B	B	A	B	B	B	A	B	B	B	A	B
33973_59	3	0	B	B	A	B	B	A	A	B	B	A	B	B	B	B	B	B	A	A	B	A	A	B	B	A	A	A	B	A	B	A	A	A	B	B	A	B	B	A	B	B	B	A	B	B	B	A	B
31018_62	3	0	B	B	A	B	B	A	A	B	B	A	B	B	B	B	B	B	A	A	B	A	A	B	B	A	A	A	B	A	B	A	A	A	B	B	A	B	B	A	B	B	B	A	B	B	B	A	B
64429_70	3	0	B	B	A	B	B	A	A	B	B	A	B	B	B	B	B	B	A	A	B	A	A	B	B	A	A	A	B	A	B	A	A	A	B	B	A	B	B	A	B	B	B	A	B	B	B	A	B
64429_71	3	0	B	B	A	B	B	A	A	B	B	A	B	B	B	B	B	B	A	A	B	A	A	B	B	A	A	A	B	A	B	A	A	A	B	B	A	B	B	A	B	B	B	A	B	B	B	A	B
31018_11	3	0	B	B	A	B	B	A	A	B	B	A	B	B	B	B	B	B	A	A	B	A	A	B	B	A	A	A	B	A	B	A	A	A	B	B	A	B	B	A	B	B	B	A	B	B	B	A	B
31018_64	3	0	B	B	A	B	B	A	A	B	B	A	B	B	B	B	B	B	A	A	B	A	A	B	B	A	A	A	B	A	B	A	A	A	B	B	A	B	B	A	B	B	B	A	B	B	B	A	B
8354_64	3	0.4	B	B	A	B	B	A	A	B	B	A	B	B	B	B	B	B	A	A	B	A	A	B	B	A	A	A	B	A	B	A	A	A	B	B	A	B	B	A	B	B	B	A	B	-	B	A	B
51587_39	3	2.02	B	B	A	B	B	A	A	B	B	A	B	B	B	B	B	B	A	A	B	A	A	B	B	A	A	A	B	A	B	A	A	A	B	B	A	B	B	A	B	B	B	A	B	-	B	A	A
96758_8	3	4.03	B	B	A	B	B	A	A	B	B	A	B	B	B	B	B	B	A	A	B	A	A	A	B	A	A	A	B	A	B	A	A	A	B	B	A	B	B	A	B	B	B	A	B	A	B	A	A
96758_44	3	4.03	B	B	A	B	B	A	A	B	B	A	B	B	B	B	B	B	A	A	B	A	A	A	B	A	A	A	B	A	B	A	A	A	B	B	A	B	B	A	B	B	B	A	B	A	B	A	A
17395_34	3	4.03	B	B	A	B	B	A	A	B	B	A	B	B	B	B	B	B	A	A	B	A	A	A	B	A	A	A	B	A	B	A	A	A	B	B	A	B	B	A	B	B	B	A	B	A	B	A	A
17395_44	3	4.03	B	B	A	B	B	A	A	B	B	A	B	B	B	B	B	B	A	A	B	A	A	A	B	A	A	A	B	A	B	A	A	A	B	B	A	B	B	A	B	B	B	A	B	A	B	A	A
19310_61	3	4.44	B	B	A	B	B	A	A	B	B	A	B	B	B	B	B	B	A	A	B	A	A	A	B	A	A	A	B	A	B	A	A	A	B	B	A	B	B	A	B	B	B	A	B	A	B	A	A
19310_49	3	4.44	B	B	A	B	B	A	A	B	B	A	B	B	B	B	B	B	A	A	B	A	A	A	B	A	A	A	B	A	B	A	A	A	B	B	A	B	B	A	B	B	B	A	B	A	B	A	A
19310_12	3	4.44	B	B	A	B	B	A	A	B	B	A	B	B	B	B	B	B	A	A	B	A	A	A	B	A	A	A	B	A	B	A	A	A	B	B	A	B	B	A	B	B	B	A	B	A	B	A	A
26178_41	3	4.84	B	B	A	B	B	A	A	B	B	A	B	B	B	B	B	B	A	A	B	A	A	A	B	A	A	A	B	A	B	A	A	A	B	B	A	B	-	A	B	B	B	A	B	A	B	A	A
85543_23	3	11.33	B	A	A	B	B	A	A	B	B	A	A	B	B	B	B	B	A	A	B	A	A	A	B	A	A	A	B	B	B	A	A	A	A	B	A	B	A	A	B	B	B	A	B	A	B	A	A
85543_13	3	11.33	B	A	A	B	B	A	A	B	B	A	A	B	B	B	B	B	A	A	B	A	A	A	B	A	A	A	B	B	B	A	A	A	A	B	A	B	A	A	B	B	B	A	B	A	B	A	A
23583_87	3	12.54	B	A	A	B	B	A	A	B	B	A	A	B	B	B	B	B	A	A	B	A	A	A	B	A	A	A	B	B	B	A	A	A	A	B	A	B	A	A	B	B	B	A	B	A	A	A	A
23583_67	3	12.54	B	A	A	B	B	A	A	B	B	A	A	B	B	B	B	B	A	A	B	A	A	A	B	A	A	A	B	B	B	A	A	A	A	B	A	B	A	A	B	B	B	A	B	A	A	A	A
55337_62	3	14.55	B	A	A	B	B	A	A	B	B	A	A	B	B	B	B	B	A	A	B	A	A	A	B	A	A	A	B	B	B	A	A	A	A	B	A	B	A	A	B	B	B	A	B	A	A	A	A
61818_53	3	14.55	B	A	A	B	B	A	A	B	B	A	A	B	B	B	B	B	A	A	B	A	A	A	B	A	A	A	B	B	B	A	A	A	A	B	A	B	A	A	B	B	B	A	B	A	A	A	A
61818_55	3	14.55	B	A	A	B	B	A	A	B	B	A	A	B	B	B	B	B	A	A	B	A	A	A	B	A	A	A	B	B	B	A	A	A	A	B	A	B	A	A	B	B	B	A	B	A	A	A	A
51397_19	3	14.55	B	A	A	B	B	A	A	B	B	A	A	B	B	B	B	B	A	A	B	A	A	A	B	A	A	A	B	B	B	A	A	A	A	B	A	B	A	A	B	B	B	A	B	A	A	A	A
51397_59	3	14.55	B	A	A	B	B	A	A	B	B	A	A	B	B	B	B	B	A	A	B	A	A	A	B	A	A	A	B	B	B	A	A	A	A	B	A	B	A	A	B	B	B	A	B	A	A	A	A
90827_50	3	14.55	B	A	A	B	B	A	A	B	B	A	A	B	B	B	B	B	A	A	B	A	A	A	B	A	A	A	B	B	B	A	A	A	A	B	A	B	A	A	B	B	B	A	B	A	A	A	A
48063_61	3	14.55	B	A	A	B	B	A	A	B	B	A	A	B	B	B	B	B	A	A	B	A	A	A	B	A	A	A	B	B	B	A	A	A	A	B	A	B	A	A	B	B	B	A	B	A	A	A	A
97827_29	3	15.36	B	A	A	B	B	A	A	B	B	A	A	B	B	B	B	B	A	A	B	A	A	A	B	A	A	A	B	B	B	-	A	-	A	B	A	B	A	A	B	B	B	A	B	A	A	A	A
97827_11	3	15.36	B	A	A	B	B	A	A	B	B	A	A	B	B	B	B	B	A	A	B	A	A	A	B	A	A	A	B	B	B	-	A	-	A	B	A	B	A	A	B	B	B	A	B	A	A	A	A
36895_49	3	15.36	B	A	A	B	B	A	A	B	B	A	A	B	B	B	B	B	A	A	B	A	A	A	B	A	A	A	B	B	B	-	A	-	A	B	A	B	A	A	B	B	B	A	B	A	A	A	A
18004_91	3	15.36	B	A	A	B	B	A	A	B	B	A	A	B	B	B	B	B	A	A	B	A	A	A	B	A	A	A	B	B	B	-	A	-	A	B	A	B	A	A	B	B	B	A	B	A	A	A	A
58959_8	3	15.76	B	A	A	B	B	A	A	B	B	A	A	B	B	B	B	B	A	A	B	A	A	A	B	A	A	A	B	B	B	-	A	B	A	B	A	B	A	A	B	B	B	A	B	A	A	A	A
4765_63	3	16.17	B	A	A	B	B	A	A	B	B	A	A	B	B	B	B	B	A	A	B	A	A	A	B	A	A	A	B	B	B	B	A	B	A	B	A	B	A	A	B	B	B	A	B	A	A	A	A
97880_30	3	16.17	B	A	A	B	B	A	A	B	B	A	A	B	B	B	B	B	A	A	B	A	A	A	B	A	A	A	B	B	B	B	A	B	A	B	A	B	A	A	B	B	B	A	B	A	A	A	A
97880_29	3	16.17	B	A	A	B	B	A	A	B	B	A	A	B	B	B	B	B	A	A	B	A	A	A	B	A	A	A	B	B	B	B	A	B	A	B	A	B	A	A	B	B	B	A	B	A	A	A	A
62751_47	3	16.97	B	A	A	B	B	A	A	B	B	A	A	B	B	B	B	B	A	A	B	A	A	A	B	A	A	A	B	B	B	B	A	B	A	B	A	B	A	A	B	B	B	A	B	A	A	A	A
87351_12	3	16.97	B	A	A	B	B	A	A	B	B	A	A	B	B	B	B	B	A	A	B	A	A	A	B	A	A	A	B	B	B	B	A	B	A	B	A	B	A	A	B	B	B	A	B	A	A	A	A
87351_11	3	16.97	B	A	A	B	B	A	A	B	B	A	A	B	B	B	B	B	A	A	B	A	A	A	B	A	A	A	B	B	B	B	A	B	A	B	A	B	A	A	B	B	B	A	B	A	A	A	A
87351_7	3	16.97	B	A	A	B	B	A	A	B	B	A	A	B	B	B	B	B	A	A	B	A	A	A	B	A	A	A	B	B	B	B	A	B	A	B	A	B	A	A	B	B	B	A	B	A	A	A	A
56200_58	3	17.78	B	A	A	B	B	A	A	B	B	A	A	B	B	B	B	B	A	A	B	A	A	A	B	A	A	A	B	B	B	B	A	B	A	B	A	B	A	A	B	B	B	A	B	A	A	A	A
56200_5	3	17.78	B	A	A	B	B	A	A	B	B	A	A	B	B	B	B	B	A	A	B	A	A	A	B	A	A	A	B	B	B	B	A	B	A	B	A	B	A	A	B	B	B	A	B	A	A	A	A
16785_42	3	17.78	B	A	A	B	B	A	A	B	B	A	A	B	B	B	B	B	A	A	B	A	A	A	B	A	A	A	B	B	B	B	A	B	A	B	A	B	A	A	B	B	B	A	B	A	A	A	A
16785_25	3	17.78	B	A	A	B	B	A	A	B	B	A	A	B	B	B	B	B	A	A	B	A	A	A	B	A	A	A	B	B	B	B	A	B	A	B	A	B	A	A	B	B	B	A	B	A	A	A	A
4270_92	3	17.78	B	A	A	B	B	A	A	B	B	A	A	B	B	B	B	B	A	A	B	A	A	A	B	A	A	A	B	B	B	B	A	B	A	B	A	B	A	A	B	B	B	A	B	A	A	A	A
63788_81	3	17.78	B	A	A	B	B	A	A	B	B	A	A	B	B	B	B	B	A	A	B	A	A	A	B	A	A	A	B	B	B	B	A	B	A	B	A	B	A	A	B	B	B	A	B	A	A	A	A
63788_41	3	17.78	B	A	A	B	B	A	A	B	B	A	A	B	B	B	B	B	A	A	B	A	A	A	B	A	A	A	B	B	B	B	A	B	A	B	A	B	A	A	B	B	B	A	B	A	A	A	A
51689_39	3	18.59	B	A	A	B	B	A	A	B	B	A	A	B	B	B	B	B	A	A	B	A	A	A	B	A	A	A	B	B	B	B	A	B	A	B	A	B	A	A	B	B	B	A	B	A	A	A	A
49886_81	3	19.8	B	A	A	B	B	A	A	B	B	A	A	B	B	B	B	B	A	A	B	A	A	A	B	A	A	A	B	B	B	B	A	B	A	B	A	B	A	A	B	B	B	A	-	A	A	A	A
87272_94	3	20.2	B	A	A	B	B	A	A	B	B	A	A	B	B	B	B	B	A	A	B	A	A	A	B	A	A	A	B	B	B	B	A	B	A	B	A	B	A	A	B	B	B	A	A	A	A	A	A
87272_17	3	20.2	B	A	A	B	B	A	A	B	B	A	A	B	B	B	B	B	A	A	B	A	A	A	B	A	A	A	B	B	B	B	A	B	A	B	A	B	A	A	B	B	B	A	A	A	A	A	A
62472_54	3	20.6	B	A	A	B	B	A	A	B	B	A	A	B	B	B	B	B	A	A	B	A	A	A	B	A	A	A	B	B	B	B	A	B	A	B	A	B	A	A	B	B	B	A	A	A	A	A	A
62472_23	3	20.6	B	A	A	B	B	A	A	B	B	A	A	B	B	B	B	B	A	A	B	A	A	A	B	A	A	A	B	B	B	B	A	B	A	B	A	B	A	A	B	B	B	A	A	A	A	A	A
41125_48	3	27.91	B	A	A	B	A	A	A	B	B	A	A	B	A	B	B	B	A	A	B	A	A	A	B	A	A	A	B	B	B	B	A	B	A	B	A	B	A	B	B	B	A	B	A	A	A	A	A
5497_25	3	28.32	B	A	A	B	A	A	A	B	B	A	A	B	A	B	B	B	A	A	B	A	A	A	B	A	A	A	B	B	B	B	A	B	A	B	A	B	A	B	B	B	A	B	A	A	A	A	A
58476_67	3	28.32	B	A	A	B	A	A	A	B	B	A	A	B	A	B	B	B	A	A	B	A	A	A	B	A	A	A	B	B	B	B	A	B	A	B	A	B	A	B	B	B	A	B	A	A	A	A	A
49395_37	3	28.32	B	A	A	B	A	A	A	B	B	A	A	B	A	B	B	B	A	A	B	A	A	A	B	A	A	A	B	B	B	B	A	B	A	B	A	B	A	B	B	B	A	B	A	A	A	A	A
4399_86	3	28.32	B	A	A	B	A	A	A	B	B	A	A	B	A	B	B	B	A	A	B	A	A	A	B	A	A	A	B	B	B	B	A	B	A	B	A	B	A	B	B	B	A	B	A	A	A	A	A
44047_27	3	28.32	B	A	A	B	A	A	A	B	B	A	A	B	A	B	B	B	A	A	B	A	A	A	B	A	A	A	B	B	B	B	A	B	A	B	A	B	A	B	B	B	A	B	A	A	A	A	A
6359_25	3	28.32	B	A	A	B	A	A	A	B	B	A	A	B	A	B	B	B	A	A	B	A	A	A	B	A	A	A	B	B	B	B	A	B	A	B	A	B	A	B	B	B	A	B	A	A	A	A	A
4053_47	3	28.72	B	A	A	B	A	A	A	B	B	A	A	B	A	B	B	B	A	A	B	A	A	A	B	A	A	A	B	B	B	B	A	B	A	B	A	B	A	B	B	B	A	B	A	A	A	A	A
32849_43	3	30.74	B	A	A	B	A	A	A	A	B	A	A	B	A	B	B	B	A	A	B	A	A	A	B	A	A	A	B	B	B	B	A	B	A	B	A	B	A	B	B	B	A	B	A	A	A	A	A
17828_76	3	30.74	B	A	A	B	A	A	A	A	B	A	A	B	A	B	B	B	A	A	B	A	A	A	B	A	A	A	B	B	B	B	A	B	A	B	A	B	A	B	B	B	A	B	A	A	A	A	A
85140_95	3	30.74	B	A	A	B	A	A	A	A	B	A	A	B	A	B	B	B	A	A	B	A	A	A	B	A	A	A	B	B	B	B	A	B	A	B	A	B	A	B	B	B	A	B	A	A	A	A	A
98294_90	3	30.74	B	A	A	B	A	A	A	A	B	A	A	B	A	B	B	B	A	A	B	A	A	A	B	A	A	A	B	B	B	B	A	B	A	B	A	B	A	B	B	B	A	B	A	A	A	A	A
33799_69	3	30.74	B	A	A	B	A	A	A	A	B	A	A	B	A	B	B	B	A	A	B	A	A	A	B	A	A	A	B	B	B	B	A	B	A	B	A	B	A	B	B	B	A	B	A	A	A	A	A
5251_22	3	31.14	B	A	A	B	A	A	A	A	B	A	A	B	A	B	B	B	A	A	B	A	A	A	B	A	A	A	B	B	B	B	A	B	A	B	A	B	A	B	B	-	A	B	A	A	A	A	A
17828_46	3	31.14	B	A	A	B	A	A	A	A	B	A	A	B	A	B	B	B	A	A	B	A	A	A	B	A	A	A	B	B	B	B	A	B	A	B	A	B	A	B	B	-	A	B	A	A	A	A	A
5934_95	3	31.14	B	A	A	B	A	A	A	A	B	A	A	B	A	B	B	B	A	A	B	A	A	A	B	A	A	A	B	B	B	B	A	B	A	B	A	B	A	B	B	-	A	B	A	A	A	A	A
5934_77	3	31.14	B	A	A	B	A	A	A	A	B	A	A	B	A	B	B	B	A	A	B	A	A	A	B	A	A	A	B	B	B	B	A	B	A	B	A	B	A	B	B	-	A	B	A	A	A	A	A
73273_45	3	31.54	B	A	A	B	A	A	A	A	B	A	A	B	A	B	B	B	A	A	B	A	A	A	B	A	A	A	B	B	B	B	A	B	A	B	A	B	A	B	B	A	A	B	A	A	A	A	A
21794_23	3	31.95	B	A	A	B	A	A	A	A	B	A	A	B	A	B	B	B	A	A	B	A	A	A	B	A	A	A	B	B	B	B	A	B	A	B	A	B	A	B	B	A	A	B	A	A	A	A	A
70_44	3	32.35	B	A	A	B	A	A	A	A	B	A	A	B	A	B	B	B	A	A	B	A	A	A	B	A	A	A	B	B	B	B	A	B	A	B	A	B	A	B	B	A	A	B	A	A	A	A	A
21794_82	3	32.35	B	A	A	B	A	A	A	A	B	A	A	B	A	B	B	B	A	A	B	A	A	A	B	A	A	A	B	B	B	B	A	B	A	B	A	B	A	B	B	A	A	B	A	A	A	A	A
40761_44	3	32.35	B	A	A	B	A	A	A	A	B	A	A	B	A	B	B	B	A	A	B	A	A	A	B	A	A	A	B	B	B	B	A	B	A	B	A	B	A	B	B	A	A	B	A	A	A	A	A
40761_39	3	32.35	B	A	A	B	A	A	A	A	B	A	A	B	A	B	B	B	A	A	B	A	A	A	B	A	A	A	B	B	B	B	A	B	A	B	A	B	A	B	B	A	A	B	A	A	A	A	A
44110_46	3	33.16	B	A	A	B	A	A	A	A	B	A	A	B	A	B	B	B	A	A	B	A	A	A	B	A	A	A	B	B	B	B	A	B	A	B	A	B	A	B	B	A	A	B	A	A	A	A	A
64687_31	3	38.83	B	A	A	B	A	A	A	A	B	A	A	B	A	B	B	B	A	A	B	A	A	A	B	A	A	A	B	B	B	B	A	B	A	B	A	B	A	B	B	A	A	B	A	A	A	A	A
29388_48	3	38.83	B	A	A	B	A	A	A	A	B	A	A	B	A	B	B	B	A	A	B	A	A	A	B	A	A	A	B	B	B	B	A	B	A	B	A	B	A	B	B	A	A	B	A	A	A	A	A
29388_81	3	38.83	B	A	A	B	A	A	A	A	B	A	A	B	A	B	B	B	A	A	B	A	A	A	B	A	A	A	B	B	B	B	A	B	A	B	A	B	A	B	B	A	A	B	A	A	A	A	A
95177_72	3	38.83	B	A	A	B	A	A	A	A	B	A	A	B	A	B	B	B	A	A	B	A	A	A	B	A	A	A	B	B	B	B	A	B	A	B	A	B	A	B	B	A	A	B	A	A	A	A	A
95177_22	3	38.83	B	A	A	B	A	A	A	A	B	A	A	B	A	B	B	B	A	A	B	A	A	A	B	A	A	A	B	B	B	B	A	B	A	B	A	B	A	B	B	A	A	B	A	A	A	A	A
86739_88	3	38.83	B	A	A	B	A	A	A	A	B	A	A	B	A	B	B	B	A	A	B	A	A	A	B	A	A	A	B	B	B	B	A	B	A	B	A	B	A	B	B	A	A	B	A	A	A	A	A
48011_59	3	38.83	B	A	A	B	A	A	A	A	B	A	A	B	A	B	B	B	A	A	B	A	A	A	B	A	A	A	B	B	B	B	A	B	A	B	A	B	A	B	B	A	A	B	A	A	A	A	A
29556_86	3	40.44	B	A	A	B	A	A	A	A	B	A	A	B	A	A	B	B	A	A	B	A	A	A	B	A	A	A	B	B	B	B	A	B	A	B	A	B	A	B	B	A	A	B	A	A	A	A	A
66624_52	3	40.44	B	A	A	B	A	A	A	A	B	A	A	B	A	A	B	B	A	A	B	A	A	A	B	A	A	A	B	B	B	B	A	B	A	B	A	B	A	B	B	A	A	B	A	A	A	A	A
61565_51	3	40.44	B	A	A	B	A	A	A	A	B	A	A	B	A	A	B	B	A	A	B	A	A	A	B	A	A	A	B	B	B	B	A	B	A	B	A	B	A	B	B	A	A	B	A	A	A	A	A
65545_51	3	49.41	B	A	-	B	A	A	A	A	B	A	A	A	A	A	-	B	A	A	B	A	A	A	B	A	A	B	B	B	B	B	A	B	A	B	A	B	A	B	B	A	A	B	A	A	A	A	A
13780_23	3	50.21	B	A	B	B	A	A	A	A	B	A	A	A	A	A	A	B	A	A	B	A	A	A	B	A	A	B	B	B	B	B	A	B	A	B	A	B	A	B	B	A	A	B	A	A	A	A	A
78895_79	3	51.02	B	A	B	B	A	A	A	A	B	A	A	A	A	A	A	B	A	A	B	A	A	A	B	A	A	B	B	B	B	B	A	B	A	B	A	B	A	B	B	A	A	B	A	A	A	A	A
37936_67	3	51.02	B	A	B	B	A	A	A	A	B	A	A	A	A	A	A	B	A	A	B	A	A	A	B	A	A	B	B	B	B	B	A	B	A	B	A	B	A	B	B	A	A	B	A	A	A	A	A
91562_20	3	51.02	B	A	B	B	A	A	A	A	B	A	A	A	A	A	A	B	A	A	B	A	A	A	B	A	A	B	B	B	B	B	A	B	A	B	A	B	A	B	B	A	A	B	A	A	A	A	A
91562_36	3	51.02	B	A	B	B	A	A	A	A	B	A	A	A	A	A	A	B	A	A	B	A	A	A	B	A	A	B	B	B	B	B	A	B	A	B	A	B	A	B	B	A	A	B	A	A	A	A	A
29347_15	3	51.02	B	A	B	B	A	A	A	A	B	A	A	A	A	A	A	B	A	A	B	A	A	A	B	A	A	B	B	B	B	B	A	B	A	B	A	B	A	B	B	A	A	B	A	A	A	A	A
94891_25	3	51.02	B	A	B	B	A	A	A	A	B	A	A	A	A	A	A	B	A	A	B	A	A	A	B	A	A	B	B	B	B	B	A	B	A	B	A	B	A	B	B	A	A	B	A	A	A	A	A
6206_6	3	51.02	B	A	B	B	A	A	A	A	B	A	A	A	A	A	A	B	A	A	B	A	A	A	B	A	A	B	B	B	B	B	A	B	A	B	A	B	A	B	B	A	A	B	A	A	A	A	A
22832_36	3	51.02	B	A	B	B	A	A	A	A	B	A	A	A	A	A	A	B	A	A	B	A	A	A	B	A	A	B	B	B	B	B	A	B	A	B	A	B	A	B	B	A	A	B	A	A	A	A	A
1238_6	3	51.02	B	A	B	B	A	A	A	A	B	A	A	A	A	A	A	B	A	A	B	A	A	A	B	A	A	B	B	B	B	B	A	B	A	B	A	B	A	B	B	A	A	B	A	A	A	A	A
93207_31	3	51.02	B	A	B	B	A	A	A	A	B	A	A	A	A	A	A	B	A	A	B	A	A	A	B	A	A	B	B	B	B	B	A	B	A	B	A	B	A	B	B	A	A	B	A	A	A	A	A
35537_28	3	51.82	B	A	B	B	A	A	A	A	B	A	A	A	A	A	A	B	A	A	B	A	A	A	B	A	A	B	B	B	B	B	A	A	A	B	A	B	A	B	B	A	A	B	A	A	A	A	A
23960_81	3	51.82	B	A	B	B	A	A	A	A	B	A	A	A	A	A	A	B	A	A	B	A	A	A	B	A	A	B	B	B	B	B	A	A	A	B	A	B	A	B	B	A	A	B	A	A	A	A	A
23960_92	3	51.82	B	A	B	B	A	A	A	A	B	A	A	A	A	A	A	B	A	A	B	A	A	A	B	A	A	B	B	B	B	B	A	A	A	B	A	B	A	B	B	A	A	B	A	A	A	A	A
23960_97	3	51.82	B	A	B	B	A	A	A	A	B	A	A	A	A	A	A	B	A	A	B	A	A	A	B	A	A	B	B	B	B	B	A	A	A	B	A	B	A	B	B	A	A	B	A	A	A	A	A
56969_51	3	52.23	B	A	B	B	A	A	A	A	B	A	A	A	A	A	A	B	A	A	B	A	A	A	B	A	A	B	B	B	B	B	A	A	A	B	A	B	A	B	B	A	A	B	A	A	A	A	A
49058_40	3	55.86	B	A	B	B	A	A	A	A	B	A	A	A	A	A	A	B	A	A	B	A	A	A	A	A	A	B	B	B	B	B	A	A	A	B	A	B	A	B	B	A	A	B	B	A	A	A	A
49058_85	3	55.86	B	A	B	B	A	A	A	A	B	A	A	A	A	A	A	B	A	A	B	A	A	A	A	A	A	B	B	B	B	B	A	A	A	B	A	B	A	B	B	A	A	B	B	A	A	A	A
11148_24	3	57.48	B	A	B	B	A	A	A	A	B	A	A	A	A	A	A	B	A	A	B	A	A	A	A	A	B	B	B	B	B	B	A	A	A	B	A	B	A	B	B	A	A	B	B	A	A	A	A
58261_51	3	57.88	B	A	B	B	A	A	A	A	B	A	-	A	A	A	A	B	A	A	B	A	A	A	A	A	B	B	B	B	B	B	A	A	A	B	A	B	A	B	B	A	A	B	B	A	A	A	A
58261_86	3	57.88	B	A	B	B	A	A	A	A	B	A	-	A	A	A	A	B	A	A	B	A	A	A	A	A	B	B	B	B	B	B	A	A	A	B	A	B	A	B	B	A	A	B	B	A	A	A	A
84276_93	3	60.71	B	A	B	B	A	A	A	A	B	A	B	A	A	A	A	B	A	A	B	A	A	A	A	A	B	B	B	B	B	B	A	A	A	B	B	B	A	B	B	A	A	A	B	A	A	A	A
50025_73	3	60.71	B	A	B	B	A	A	A	A	B	A	B	A	A	A	A	B	A	A	B	A	A	A	A	A	B	B	B	B	B	B	A	A	A	B	B	B	A	B	B	A	A	A	B	A	A	A	A
29851_63	3	62.72	B	A	B	B	A	A	A	A	B	A	B	A	A	A	A	B	A	A	B	A	A	A	A	A	B	B	B	B	B	B	A	A	A	B	B	B	A	B	B	A	A	A	B	A	A	A	A
85895_82	3	63.13	B	A	B	B	A	A	A	A	B	A	B	A	A	A	A	B	A	A	B	A	A	A	A	A	B	B	B	B	B	B	A	A	A	B	B	B	A	B	B	A	A	A	B	A	A	A	A
23127_80	3	63.13	B	A	B	B	A	A	A	A	B	A	B	A	A	A	A	B	A	A	B	A	A	A	A	A	B	B	B	B	B	B	A	A	A	B	B	B	A	B	B	A	A	A	B	A	A	A	A
5821_65	3	63.13	B	A	B	B	A	A	A	A	B	A	B	A	A	A	A	B	A	A	B	A	A	A	A	A	B	B	B	B	B	B	A	A	A	B	B	B	A	B	B	A	A	A	B	A	A	A	A
8747_84	3	67.17	B	A	B	B	A	A	A	A	B	A	B	A	A	A	A	B	A	A	B	A	A	A	A	A	B	B	B	B	B	B	A	A	A	B	B	B	A	B	B	A	A	A	B	A	A	B	A
48665_29	3	67.17	B	A	B	B	A	A	A	A	B	A	B	A	A	A	A	B	A	A	B	A	A	A	A	A	B	B	B	B	B	B	A	A	A	B	B	B	A	B	B	A	A	A	B	A	A	B	A
14517_28	3	67.17	B	A	B	B	A	A	A	A	B	A	B	A	A	A	A	B	A	A	B	A	A	A	A	A	B	B	B	B	B	B	A	A	A	B	B	B	A	B	B	A	A	A	B	A	A	B	A
18485_92	3	67.57	B	A	B	B	A	A	A	A	B	A	B	A	A	A	A	B	A	A	B	A	A	A	A	A	B	B	B	B	B	B	A	A	A	B	B	B	A	B	B	A	A	A	B	A	A	B	A
42271_44	3	67.57	B	A	B	B	A	A	A	A	B	A	B	A	A	A	A	B	A	A	B	A	A	A	A	A	B	B	B	B	B	B	A	A	A	B	B	B	A	B	B	A	A	A	B	A	A	B	A
42271_92	3	67.57	B	A	B	B	A	A	A	A	B	A	B	A	A	A	A	B	A	A	B	A	A	A	A	A	B	B	B	B	B	B	A	A	A	B	B	B	A	B	B	A	A	A	B	A	A	B	A
42994_53	3	67.97	B	A	B	B	A	A	A	A	B	A	B	A	A	A	A	B	A	A	B	A	A	-	A	A	B	B	B	B	B	B	A	A	A	B	B	B	A	B	B	A	A	A	B	A	A	B	A
42994_88	3	67.97	B	A	B	B	A	A	A	A	B	A	B	A	A	A	A	B	A	A	B	A	A	-	A	A	B	B	B	B	B	B	A	A	A	B	B	B	A	B	B	A	A	A	B	A	A	B	A
28268_76	3	71.2	B	A	B	B	A	B	A	A	B	A	B	A	A	A	B	B	A	A	B	A	A	B	A	A	B	B	B	B	B	B	A	A	A	B	B	B	A	B	B	A	A	A	B	A	A	B	A
80034_22	3	72.01	B	A	B	B	A	B	A	A	B	A	B	A	A	A	B	B	A	A	B	A	A	B	A	A	B	B	B	B	B	B	A	A	A	B	B	B	A	B	B	A	A	A	B	A	A	B	A
83536_17	3	72.01	B	A	B	B	A	B	A	A	B	A	B	A	A	A	B	B	A	A	B	A	A	B	A	A	B	B	B	B	B	B	A	A	A	B	B	B	A	B	B	A	A	A	B	A	A	B	A
94503_63	3	72.41	B	A	B	B	A	B	A	A	B	A	B	A	A	A	B	B	A	A	B	A	A	B	A	A	B	B	B	B	B	B	A	A	A	B	B	B	A	B	B	A	A	A	B	A	A	B	A
2552_21	3	86.48	A	A	B	B	A	B	A	B	B	A	B	A	A	A	B	B	A	A	B	A	A	B	A	A	B	B	B	B	B	B	A	A	B	A	B	B	A	B	B	A	A	A	B	A	A	B	A
78581_18	3	86.89	A	A	B	B	A	B	A	B	B	A	B	A	A	A	B	B	A	A	B	A	A	B	A	A	B	B	B	B	B	B	A	A	B	A	B	B	A	B	B	A	A	A	B	A	A	B	A
93396_88	3	86.89	A	A	B	B	A	B	A	B	B	A	B	A	A	A	B	B	A	A	B	A	A	B	A	A	B	B	B	B	B	B	A	A	B	A	B	B	A	B	B	A	A	A	B	A	A	B	A
8871_77	3	86.89	A	A	B	B	A	B	A	B	B	A	B	A	A	A	B	B	A	A	B	A	A	B	A	A	B	B	B	B	B	B	A	A	B	A	B	B	A	B	B	A	A	A	B	A	A	B	A
83441_51	3	86.89	A	A	B	B	A	B	A	B	B	A	B	A	A	A	B	B	A	A	B	A	A	B	A	A	B	B	B	B	B	B	A	A	B	A	B	B	A	B	B	A	A	A	B	A	A	B	A
2552_25	3	86.89	A	A	B	B	A	B	A	B	B	A	B	A	A	A	B	B	A	A	B	A	A	B	A	A	B	B	B	B	B	B	A	A	B	A	B	B	A	B	B	A	A	A	B	A	A	B	A
44248_41	3	86.89	A	A	B	B	A	B	A	B	B	A	B	A	A	A	B	B	A	A	B	A	A	B	A	A	B	B	B	B	B	B	A	A	B	A	B	B	A	B	B	A	A	A	B	A	A	B	A
44248_22	3	86.89	A	A	B	B	A	B	A	B	B	A	B	A	A	A	B	B	A	A	B	A	A	B	A	A	B	B	B	B	B	B	A	A	B	A	B	B	A	B	B	A	A	A	B	A	A	B	A
44248_19	3	86.89	A	A	B	B	A	B	A	B	B	A	B	A	A	A	B	B	A	A	B	A	A	B	A	A	B	B	B	B	B	B	A	A	B	A	B	B	A	B	B	A	A	A	B	A	A	B	A
36306_53	3	86.89	A	A	B	B	A	B	A	B	B	A	B	A	A	A	B	B	A	A	B	A	A	B	A	A	B	B	B	B	B	B	A	A	B	A	B	B	A	B	B	A	A	A	B	A	A	B	A
42632_22	3	86.89	A	A	B	B	A	B	A	B	B	A	B	A	A	A	B	B	A	A	B	A	A	B	A	A	B	B	B	B	B	B	A	A	B	A	B	B	A	B	B	A	A	A	B	A	A	B	A
50358_14	3	86.89	A	A	B	B	A	B	A	B	B	A	B	A	A	A	B	B	A	A	B	A	A	B	A	A	B	B	B	B	B	B	A	A	B	A	B	B	A	B	B	A	A	A	B	A	A	B	A
60480_56	3	87.69	A	A	B	B	A	B	A	B	B	A	B	A	A	A	B	B	A	A	B	-	A	B	A	A	B	B	B	B	B	B	A	A	B	A	B	B	A	B	B	A	A	A	B	A	A	B	A
28583_76	3	90.92	A	A	B	B	A	B	A	B	B	A	B	A	A	A	B	B	A	A	B	B	A	B	A	A	B	B	B	B	A	B	A	A	B	A	B	A	A	B	B	A	B	A	B	A	A	B	A
90797_29	3	90.92	A	A	B	B	A	B	A	B	B	A	B	A	A	A	B	B	A	A	B	B	A	B	A	A	B	B	B	B	A	B	A	A	B	A	B	A	A	B	B	A	B	A	B	A	A	B	A
36545_40	3	91.33	A	A	B	B	A	B	A	B	B	A	B	A	A	A	B	-	A	A	B	B	A	B	A	A	B	B	B	B	A	B	A	A	B	A	B	A	A	B	B	A	B	A	B	A	A	B	A
38357_88	3	93.34	A	A	B	B	A	B	A	B	B	A	B	A	A	A	B	A	A	A	B	B	B	B	A	A	B	B	B	B	A	B	A	A	B	A	B	A	A	B	B	A	B	A	B	A	A	B	A
754_35	3	93.34	A	A	B	B	A	B	A	B	B	A	B	A	A	A	B	A	A	A	B	B	B	B	A	A	B	B	B	B	A	B	A	A	B	A	B	A	A	B	B	A	B	A	B	A	A	B	A
60632_14	3	94.15	A	A	B	B	A	B	A	B	B	A	B	A	A	A	B	A	A	A	B	B	B	B	A	A	B	B	B	B	A	B	A	A	B	A	B	A	A	B	B	A	B	A	B	A	A	B	A
22440_41	3	94.15	A	A	B	B	A	B	A	B	B	A	B	A	A	A	B	A	A	A	B	B	B	B	A	A	B	B	B	B	A	B	A	A	B	A	B	A	A	B	B	A	B	A	B	A	A	B	A
86368_34	3	96.57	A	A	B	B	A	B	A	B	A	A	B	A	A	A	B	A	A	A	B	B	B	B	A	A	B	B	B	B	A	B	A	A	B	A	B	A	A	B	B	A	B	A	B	A	A	B	A
51506_65	3	98.19	A	A	B	B	A	B	A	B	A	A	B	A	A	A	B	A	A	A	B	B	B	B	A	A	B	B	B	B	A	B	A	A	B	A	B	A	A	B	B	A	B	A	B	A	A	B	A
25429_39	3	98.19	A	A	B	B	A	B	A	B	A	A	B	A	A	A	B	A	A	A	B	B	B	B	A	A	B	B	B	B	A	B	A	A	B	A	B	A	A	B	B	A	B	A	B	A	A	B	A
25429_77	3	98.19	A	A	B	B	A	B	A	B	A	A	B	A	A	A	B	A	A	A	B	B	B	B	A	A	B	B	B	B	A	B	A	A	B	A	B	A	A	B	B	A	B	A	B	A	A	B	A
31952_47	3	101.01	A	A	B	B	A	B	A	B	A	A	B	A	A	A	B	A	A	A	B	B	B	B	A	A	B	B	B	B	A	B	A	A	B	A	B	A	A	B	B	A	B	A	B	A	A	B	A
36574_95	3	101.41	A	A	B	B	A	B	A	B	A	A	B	A	A	A	B	A	A	A	B	B	B	B	A	A	B	B	B	B	A	B	A	A	B	A	B	A	A	B	B	A	B	A	B	A	A	B	A
37333_44	3	101.41	A	A	B	B	A	B	A	B	A	A	B	A	A	A	B	A	A	A	B	B	B	B	A	A	B	B	B	B	A	B	A	A	B	A	B	A	A	B	B	A	B	A	B	A	A	B	A
89583_37	3	101.41	A	A	B	B	A	B	A	B	A	A	B	A	A	A	B	A	A	A	B	B	B	B	A	A	B	B	B	B	A	B	A	A	B	A	B	A	A	B	B	A	B	A	B	A	A	B	A
58505_54	3	103.84	B	A	B	B	A	B	A	B	A	A	B	A	A	A	A	A	A	A	B	B	B	B	A	A	B	B	B	B	A	B	A	A	B	A	B	A	A	B	B	A	B	A	B	A	A	B	A
53178_86	3	103.84	B	A	B	B	A	B	A	B	A	A	B	A	A	A	A	A	A	A	B	B	B	B	A	A	B	B	B	B	A	B	A	A	B	A	B	A	A	B	B	A	B	A	B	A	A	B	A
53178_80	3	103.84	B	A	B	B	A	B	A	B	A	A	B	A	A	A	A	A	A	A	B	B	B	B	A	A	B	B	B	B	A	B	A	A	B	A	B	A	A	B	B	A	B	A	B	A	A	B	A
53178_48	3	103.84	B	A	B	B	A	B	A	B	A	A	B	A	A	A	A	A	A	A	B	B	B	B	A	A	B	B	B	B	A	B	A	A	B	A	B	A	A	B	B	A	B	A	B	A	A	B	A
1760_88	3	103.84	B	A	B	B	A	B	A	B	A	A	B	A	A	A	A	A	A	A	B	B	B	B	A	A	B	B	B	B	A	B	A	A	B	A	B	A	A	B	B	A	B	A	B	A	A	B	A
90095_91	3	103.84	B	A	B	B	A	B	A	B	A	A	B	A	A	A	A	A	A	A	B	B	B	B	A	A	B	B	B	B	A	B	A	A	B	A	B	A	A	B	B	A	B	A	B	A	A	B	A
90095_67	3	103.84	B	A	B	B	A	B	A	B	A	A	B	A	A	A	A	A	A	A	B	B	B	B	A	A	B	B	B	B	A	B	A	A	B	A	B	A	A	B	B	A	B	A	B	A	A	B	A
7810_29	3	103.84	B	A	B	B	A	B	A	B	A	A	B	A	A	A	A	A	A	A	B	B	B	B	A	A	B	B	B	B	A	B	A	A	B	A	B	A	A	B	B	A	B	A	B	A	A	B	A
15086_88	3	103.84	B	A	B	B	A	B	A	B	A	A	B	A	A	A	A	A	A	A	B	B	B	B	A	A	B	B	B	B	A	B	A	A	B	A	B	A	A	B	B	A	B	A	B	A	A	B	A
58505_66	3	104.24	B	A	B	B	A	B	A	B	A	A	B	A	A	A	A	A	A	A	B	B	B	B	A	A	B	B	B	B	A	B	A	A	B	A	B	A	A	B	B	A	B	A	B	A	A	B	A
55953_78	3	106.26	B	A	B	B	A	B	B	B	A	A	B	A	A	A	A	A	A	A	B	B	B	B	A	A	B	B	B	B	A	B	A	A	B	A	B	A	A	B	B	A	B	A	B	A	A	B	A
55953_47	3	106.26	B	A	B	B	A	B	B	B	A	A	B	A	A	A	A	A	A	A	B	B	B	B	A	A	B	B	B	B	A	B	A	A	B	A	B	A	A	B	B	A	B	A	B	A	A	B	A
91024_13	3	106.66	B	A	B	B	A	B	B	B	A	A	B	A	A	A	A	A	A	A	B	B	B	B	A	A	B	B	B	B	A	-	A	A	B	A	B	A	A	B	B	A	B	A	B	A	A	B	A
91024_87	3	106.66	B	A	B	B	A	B	B	B	A	A	B	A	A	A	A	A	A	A	B	B	B	B	A	A	B	B	B	B	A	-	A	A	B	A	B	A	A	B	B	A	B	A	B	A	A	B	A
66308_37	3	106.66	B	A	B	B	A	B	B	B	A	A	B	A	A	A	A	A	A	A	B	B	B	B	A	A	B	B	B	B	A	-	A	A	B	A	B	A	A	B	B	A	B	A	B	A	A	B	A
252_97	3	107.06	B	A	B	B	A	B	B	B	A	A	B	A	A	A	A	A	A	A	B	B	B	B	A	A	B	B	B	B	A	A	A	A	B	A	B	A	A	B	B	A	B	A	B	A	A	B	A
252_38	3	107.06	B	A	B	B	A	B	B	B	A	A	B	A	A	A	A	A	A	A	B	B	B	B	A	A	B	B	B	B	A	A	A	A	B	A	B	A	A	B	B	A	B	A	B	A	A	B	A
62249_46	3	107.06	B	A	B	B	A	B	B	B	A	A	B	A	A	A	A	A	A	A	B	B	B	B	A	A	B	B	B	B	A	A	A	A	B	A	B	A	A	B	B	A	B	A	B	A	A	B	A
47680_98	3	107.87	B	A	B	B	A	B	B	B	A	A	B	A	A	A	A	A	A	A	B	B	B	B	A	A	B	B	B	B	A	A	A	A	B	A	B	A	A	B	B	A	B	A	B	A	A	B	A
47680_85	3	107.87	B	A	B	B	A	B	B	B	A	A	B	A	A	A	A	A	A	A	B	B	B	B	A	A	B	B	B	B	A	A	A	A	B	A	B	A	A	B	B	A	B	A	B	A	A	B	A
72703_13	3	107.87	B	A	B	B	A	B	B	B	A	A	B	A	A	A	A	A	A	A	B	B	B	B	A	A	B	B	B	B	A	A	A	A	B	A	B	A	A	B	B	A	B	A	B	A	A	B	A
70844_91	3	107.87	B	A	B	B	A	B	B	B	A	A	B	A	A	A	A	A	A	A	B	B	B	B	A	A	B	B	B	B	A	A	A	A	B	A	B	A	A	B	B	A	B	A	B	A	A	B	A
70844_95	3	107.87	B	A	B	B	A	B	B	B	A	A	B	A	A	A	A	A	A	A	B	B	B	B	A	A	B	B	B	B	A	A	A	A	B	A	B	A	A	B	B	A	B	A	B	A	A	B	A
22259_80	3	107.87	B	A	B	B	A	B	B	B	A	A	B	A	A	A	A	A	A	A	B	B	B	B	A	A	B	B	B	B	A	A	A	A	B	A	B	A	A	B	B	A	B	A	B	A	A	B	A
22259_61	3	107.87	B	A	B	B	A	B	B	B	A	A	B	A	A	A	A	A	A	A	B	B	B	B	A	A	B	B	B	B	A	A	A	A	B	A	B	A	A	B	B	A	B	A	B	A	A	B	A
1788_67	3	107.87	B	A	B	B	A	B	B	B	A	A	B	A	A	A	A	A	A	A	B	B	B	B	A	A	B	B	B	B	A	A	A	A	B	A	B	A	A	B	B	A	B	A	B	A	A	B	A
64856_24	3	109.48	B	A	B	B	A	B	B	B	A	A	B	A	A	A	A	A	A	A	B	B	B	B	A	A	B	B	B	B	A	A	A	A	B	A	B	A	A	B	B	A	B	A	B	A	A	B	A
82756_90	3	109.48	B	A	B	B	A	B	B	B	A	A	B	A	A	A	A	A	A	A	B	B	B	B	A	A	B	B	B	B	A	A	A	A	B	A	B	A	A	B	B	A	B	A	B	A	A	B	A
17896_36	3	109.48	B	A	B	B	A	B	B	B	A	A	B	A	A	A	A	A	A	A	B	B	B	B	A	A	B	B	B	B	A	A	A	A	B	A	B	A	A	B	B	A	B	A	B	A	A	B	A
87277_7	3	109.48	B	A	B	B	A	B	B	B	A	A	B	A	A	A	A	A	A	A	B	B	B	B	A	A	B	B	B	B	A	A	A	A	B	A	B	A	A	B	B	A	B	A	B	A	A	B	A
22643_34	3	111.1	B	A	B	B	A	B	B	B	A	A	B	A	A	A	A	A	A	A	B	B	B	B	A	A	B	B	B	B	A	A	A	A	B	A	B	A	A	B	B	A	B	A	B	A	A	B	A
19996_60	3	111.5	B	A	B	B	A	B	B	B	A	A	B	A	A	A	A	A	A	A	B	B	B	B	A	A	B	B	B	B	A	A	A	A	B	A	B	A	A	B	B	A	B	A	B	A	A	B	A
91933_78	3	111.9	B	A	B	B	A	B	B	B	A	A	B	A	A	A	A	A	A	A	B	B	B	B	A	A	B	B	B	B	A	A	A	A	B	A	B	A	A	B	B	A	B	A	B	A	A	B	A
91933_85	3	111.9	B	A	B	B	A	B	B	B	A	A	B	A	A	A	A	A	A	A	B	B	B	B	A	A	B	B	B	B	A	A	A	A	B	A	B	A	A	B	B	A	B	A	B	A	A	B	A
91933_46	3	111.9	B	A	B	B	A	B	B	B	A	A	B	A	A	A	A	A	A	A	B	B	B	B	A	A	B	B	B	B	A	A	A	A	B	A	B	A	A	B	B	A	B	A	B	A	A	B	A
67129_70	3	111.9	B	A	B	B	A	B	B	B	A	A	B	A	A	A	A	A	A	A	B	B	B	B	A	A	B	B	B	B	A	A	A	A	B	A	B	A	A	B	B	A	B	A	B	A	A	B	A
69515_65	3	111.9	B	A	B	B	A	B	B	B	A	A	B	A	A	A	A	A	A	A	B	B	B	B	A	A	B	B	B	B	A	A	A	A	B	A	B	A	A	B	B	A	B	A	B	A	A	B	A
81869_25	3	112.31	B	A	B	B	A	B	B	B	A	A	B	A	A	A	A	A	A	A	B	B	B	B	A	A	B	B	B	B	A	A	A	A	B	A	B	A	A	B	-	A	B	A	B	A	A	B	A
58662_71	3	113.52	B	A	B	B	A	B	B	B	A	A	B	A	A	A	A	A	A	A	B	B	A	B	A	A	B	B	B	B	A	A	A	A	B	A	B	A	A	B	A	A	B	A	B	A	A	B	A
77134_10	3	119.18	B	A	B	B	A	B	B	B	A	A	B	A	B	A	A	B	A	A	B	A	A	B	A	A	B	B	B	B	A	A	A	A	B	A	B	A	A	B	A	A	B	A	B	A	A	B	A
77134_6	3	119.18	B	A	B	B	A	B	B	B	A	A	B	A	B	A	A	B	A	A	B	A	A	B	A	A	B	B	B	B	A	A	A	A	B	A	B	A	A	B	A	A	B	A	B	A	A	B	A
388_16	3	120.8	B	A	B	B	A	B	B	B	A	B	B	A	B	A	A	B	A	A	B	A	A	B	A	A	B	B	B	B	A	A	A	A	B	A	B	A	A	B	A	A	B	A	B	A	A	B	A
388_74	3	120.8	B	A	B	B	A	B	B	B	A	B	B	A	B	A	A	B	A	A	B	A	A	B	A	A	B	B	B	B	A	A	A	A	B	A	B	A	A	B	A	A	B	A	B	A	A	B	A
123_30	3	121.2	B	A	B	B	A	B	B	B	A	B	-	A	B	A	A	B	A	A	B	A	A	B	A	A	B	B	B	B	A	A	A	A	B	A	B	A	A	B	A	A	B	A	B	A	A	B	A
54599_14	3	123.62	B	B	B	B	A	B	B	B	A	B	-	A	B	A	A	B	A	A	B	A	A	B	A	A	B	B	B	B	A	A	A	A	B	A	B	A	A	B	A	A	B	A	B	A	A	B	A
13825_34	3	124.03	B	B	B	B	A	B	B	B	A	B	-	A	B	A	A	B	A	A	B	A	A	-	A	A	B	B	B	B	A	A	A	A	B	A	B	A	A	B	A	A	B	A	B	A	A	B	A
13825_44	3	124.03	B	B	B	B	A	B	B	B	A	B	-	A	B	A	A	B	A	A	B	A	A	-	A	A	B	B	B	B	A	A	A	A	B	A	B	A	A	B	A	A	B	A	B	A	A	B	A
13825_54	3	124.03	B	B	B	B	A	B	B	B	A	B	-	A	B	A	A	B	A	A	B	A	A	-	A	A	B	B	B	B	A	A	A	A	B	A	B	A	A	B	A	A	B	A	B	A	A	B	A
79631_82	3	124.03	B	B	B	B	A	B	B	B	A	B	-	A	B	A	A	B	A	A	B	A	A	-	A	A	B	B	B	B	A	A	A	A	B	A	B	A	A	B	A	A	B	A	B	A	A	B	A
35977_42	3	124.83	B	B	B	B	A	B	B	B	A	B	A	A	B	A	A	B	A	A	B	A	A	A	A	A	B	B	B	B	A	A	A	A	B	A	B	A	A	B	A	A	B	A	B	A	A	B	A
53038_8	3	127.66	B	B	B	B	A	B	B	B	-	B	A	A	B	A	A	B	A	A	B	A	A	A	A	A	B	B	A	B	A	A	A	A	B	A	B	A	A	B	A	A	B	A	B	A	A	B	A
23339_69	3	128.06	B	B	B	B	A	B	B	B	B	B	A	A	B	A	A	B	A	A	B	A	A	A	A	A	B	B	A	B	A	A	A	A	B	A	B	A	A	B	A	A	B	A	B	A	A	B	A
95570_57	3	128.46	B	B	B	B	A	B	B	B	B	B	A	A	B	A	A	B	A	A	B	A	A	A	A	A	B	B	A	B	A	A	A	A	B	A	B	A	A	B	A	A	B	A	B	A	A	B	A
95570_77	3	128.46	B	B	B	B	A	B	B	B	B	B	A	A	B	A	A	B	A	A	B	A	A	A	A	A	B	B	A	B	A	A	A	A	B	A	B	A	A	B	A	A	B	A	B	A	A	B	A
95570_44	3	128.46	B	B	B	B	A	B	B	B	B	B	A	A	B	A	A	B	A	A	B	A	A	A	A	A	B	B	A	B	A	A	A	A	B	A	B	A	A	B	A	A	B	A	B	A	A	B	A
19747_25	3	134.54	B	B	B	B	A	B	B	B	B	B	A	A	B	A	A	B	A	A	B	A	A	A	A	A	B	B	A	B	A	A	A	A	B	A	B	A	A	B	A	B	B	A	B	A	A	B	A
95578_32	3	134.95	B	B	B	B	A	B	B	B	B	B	A	A	B	A	A	B	A	A	B	A	A	A	A	A	B	B	A	B	A	A	A	A	B	A	B	A	A	B	A	B	B	A	B	A	A	B	A
93078_12	3	135.35	B	B	B	B	A	B	B	B	B	B	A	A	B	A	A	B	A	A	B	A	A	A	A	A	B	B	A	B	A	A	A	A	B	A	B	A	A	B	A	B	B	A	B	A	A	B	A
85251_26	3	136.16	B	B	B	B	A	B	B	B	B	B	A	A	B	A	A	B	A	A	B	A	A	A	A	A	B	B	A	B	A	A	A	A	B	A	B	A	A	B	A	B	B	A	B	A	A	B	A
85251_24	3	136.16	B	B	B	B	A	B	B	B	B	B	A	A	B	A	A	B	A	A	B	A	A	A	A	A	B	B	A	B	A	A	A	A	B	A	B	A	A	B	A	B	B	A	B	A	A	B	A
85251_50	3	136.16	B	B	B	B	A	B	B	B	B	B	A	A	B	A	A	B	A	A	B	A	A	A	A	A	B	B	A	B	A	A	A	A	B	A	B	A	A	B	A	B	B	A	B	A	A	B	A
84845_57	3	136.16	B	B	B	B	A	B	B	B	B	B	A	A	B	A	A	B	A	A	B	A	A	A	A	A	B	B	A	B	A	A	A	A	B	A	B	A	A	B	A	B	B	A	B	A	A	B	A
28124_26	3	136.16	B	B	B	B	A	B	B	B	B	B	A	A	B	A	A	B	A	A	B	A	A	A	A	A	B	B	A	B	A	A	A	A	B	A	B	A	A	B	A	B	B	A	B	A	A	B	A
29734_40	3	136.16	B	B	B	B	A	B	B	B	B	B	A	A	B	A	A	B	A	A	B	A	A	A	A	A	B	B	A	B	A	A	A	A	B	A	B	A	A	B	A	B	B	A	B	A	A	B	A
57705_21	3	136.56	B	B	B	B	A	B	B	B	B	B	A	A	B	A	A	B	A	A	B	A	A	A	A	A	B	B	A	B	A	A	A	A	B	A	B	A	A	B	A	B	B	A	B	A	A	B	A
54979_75	3	136.56	B	B	B	B	A	B	B	B	B	B	A	A	B	A	A	B	A	A	B	A	A	A	A	A	B	B	A	B	A	A	A	A	B	A	B	A	A	B	A	B	B	A	B	A	A	B	A
54979_7	3	136.56	B	B	B	B	A	B	B	B	B	B	A	A	B	A	A	B	A	A	B	A	A	A	A	A	B	B	A	B	A	A	A	A	B	A	B	A	A	B	A	B	B	A	B	A	A	B	A
87475_82	3	137.37	B	B	B	B	A	B	B	B	B	B	A	A	B	A	A	B	A	A	-	A	A	A	A	A	B	B	A	B	A	A	A	A	B	A	B	A	A	B	A	B	B	A	B	A	A	B	A
43227_70	3	137.77	B	B	B	B	A	B	B	B	B	B	A	A	B	A	A	B	A	A	A	A	A	A	A	A	B	B	A	B	A	A	A	A	B	A	B	A	A	B	A	B	B	A	B	A	A	B	A
78636_19	3	137.77	B	B	B	B	A	B	B	B	B	B	A	A	B	A	A	B	A	A	A	A	A	A	A	A	B	B	A	B	A	A	A	A	B	A	B	A	A	B	A	B	B	A	B	A	A	B	A
44331_70	3	137.77	B	B	B	B	A	B	B	B	B	B	A	A	B	A	A	B	A	A	A	A	A	A	A	A	B	B	A	B	A	A	A	A	B	A	B	A	A	B	A	B	B	A	B	A	A	B	A
44331_68	3	137.77	B	B	B	B	A	B	B	B	B	B	A	A	B	A	A	B	A	A	A	A	A	A	A	A	B	B	A	B	A	A	A	A	B	A	B	A	A	B	A	B	B	A	B	A	A	B	A
78076_41	3	137.77	B	B	B	B	A	B	B	B	B	B	A	A	B	A	A	B	A	A	A	A	A	A	A	A	B	B	A	B	A	A	A	A	B	A	B	A	A	B	A	B	B	A	B	A	A	B	A
96430_43	3	137.77	B	B	B	B	A	B	B	B	B	B	A	A	B	A	A	B	A	A	A	A	A	A	A	A	B	B	A	B	A	A	A	A	B	A	B	A	A	B	A	B	B	A	B	A	A	B	A
78076_94	3	137.77	B	B	B	B	A	B	B	B	B	B	A	A	B	A	A	B	A	A	A	A	A	A	A	A	B	B	A	B	A	A	A	A	B	A	B	A	A	B	A	B	B	A	B	A	A	B	A
82992_67	3	137.77	B	B	B	B	A	B	B	B	B	B	A	A	B	A	A	B	A	A	A	A	A	A	A	A	B	B	A	B	A	A	A	A	B	A	B	A	A	B	A	B	B	A	B	A	A	B	A
31514_72	3	138.17	B	B	B	B	A	B	B	B	B	B	A	A	B	A	A	B	A	A	A	A	A	A	A	A	B	B	A	B	A	A	A	A	B	A	B	A	A	B	A	B	B	A	B	A	A	B	A
31514_23	3	138.17	B	B	B	B	A	B	B	B	B	B	A	A	B	A	A	B	A	A	A	A	A	A	A	A	B	B	A	B	A	A	A	A	B	A	B	A	A	B	A	B	B	A	B	A	A	B	A
31514_65	3	138.17	B	B	B	B	A	B	B	B	B	B	A	A	B	A	A	B	A	A	A	A	A	A	A	A	B	B	A	B	A	A	A	A	B	A	B	A	A	B	A	B	B	A	B	A	A	B	A
90126_85	3	138.17	B	B	B	B	A	B	B	B	B	B	A	A	B	A	A	B	A	A	A	A	A	A	A	A	B	B	A	B	A	A	A	A	B	A	B	A	A	B	A	B	B	A	B	A	A	B	A
56146_27	3	138.57	B	B	B	B	A	B	B	B	B	B	A	A	B	A	A	B	A	A	A	A	A	A	A	A	B	B	A	B	A	A	A	A	B	A	B	A	A	B	A	B	B	A	B	A	A	B	A
56146_25	3	138.57	B	B	B	B	A	B	B	B	B	B	A	A	B	A	A	B	A	A	A	A	A	A	A	A	B	B	A	B	A	A	A	A	B	A	B	A	A	B	A	B	B	A	B	A	A	B	A
56146_24	3	138.57	B	B	B	B	A	B	B	B	B	B	A	A	B	A	A	B	A	A	A	A	A	A	A	A	B	B	A	B	A	A	A	A	B	A	B	A	A	B	A	B	B	A	B	A	A	B	A
12998_36	3	142.62	A	B	B	B	A	B	B	B	B	B	A	A	B	A	A	B	A	A	A	A	A	A	A	A	B	B	A	B	A	A	A	A	B	A	B	A	A	B	A	B	B	A	B	A	A	B	A
22075_98	3	143.42	A	B	B	B	A	B	B	B	B	B	A	A	B	A	A	B	A	A	A	A	A	A	A	A	B	B	A	B	A	A	A	A	B	A	B	A	A	B	A	B	B	A	B	A	A	B	A
22075_37	3	143.42	A	B	B	B	A	B	B	B	B	B	A	A	B	A	A	B	A	A	A	A	A	A	A	A	B	B	A	B	A	A	A	A	B	A	B	A	A	B	A	B	B	A	B	A	A	B	A
27581_93	3	144.63	A	B	B	B	A	B	B	B	B	B	A	A	B	A	A	B	A	A	A	A	A	A	A	A	-	B	A	B	A	A	A	A	B	A	B	A	A	B	A	B	B	A	B	A	A	B	A
65658_25	3	145.04	A	B	B	B	A	B	B	B	B	B	A	A	B	A	A	B	A	A	A	A	A	A	A	A	A	B	A	B	A	A	A	A	B	A	B	A	A	B	A	B	B	A	B	A	A	B	A
65658_33	3	145.04	A	B	B	B	A	B	B	B	B	B	A	A	B	A	A	B	A	A	A	A	A	A	A	A	A	B	A	B	A	A	A	A	B	A	B	A	A	B	A	B	B	A	B	A	A	B	A
9420_8	3	145.04	A	B	B	B	A	B	B	B	B	B	A	A	B	A	A	B	A	A	A	A	A	A	A	A	A	B	A	B	A	A	A	A	B	A	B	A	A	B	A	B	B	A	B	A	A	B	A
13330_70	3	145.04	A	B	B	B	A	B	B	B	B	B	A	A	B	A	A	B	A	A	A	A	A	A	A	A	A	B	A	B	A	A	A	A	B	A	B	A	A	B	A	B	B	A	B	A	A	B	A
19063_15	3	145.04	A	B	B	B	A	B	B	B	B	B	A	A	B	A	A	B	A	A	A	A	A	A	A	A	A	B	A	B	A	A	A	A	B	A	B	A	A	B	A	B	B	A	B	A	A	B	A
97397_28	3	145.04	A	B	B	B	A	B	B	B	B	B	A	A	B	A	A	B	A	A	A	A	A	A	A	A	A	B	A	B	A	A	A	A	B	A	B	A	A	B	A	B	B	A	B	A	A	B	A
87816_66	3	145.04	A	B	B	B	A	B	B	B	B	B	A	A	B	A	A	B	A	A	A	A	A	A	A	A	A	B	A	B	A	A	A	A	B	A	B	A	A	B	A	B	B	A	B	A	A	B	A
97647_53	3	145.04	A	B	B	B	A	B	B	B	B	B	A	A	B	A	A	B	A	A	A	A	A	A	A	A	A	B	A	B	A	A	A	A	B	A	B	A	A	B	A	B	B	A	B	A	A	B	A
87816_30	3	145.04	A	B	B	B	A	B	B	B	B	B	A	A	B	A	A	B	A	A	A	A	A	A	A	A	A	B	A	B	A	A	A	A	B	A	B	A	A	B	A	B	B	A	B	A	A	B	A
23266_23	3	146.65	A	B	B	B	A	B	B	B	B	B	A	A	B	A	A	B	A	A	A	A	A	A	A	A	A	B	A	B	A	A	A	A	B	A	B	A	A	B	A	B	B	B	B	A	A	B	A
66568_25	3	148.67	A	B	B	B	A	B	B	B	B	B	A	A	B	A	A	B	A	A	A	A	A	A	A	A	A	B	A	B	A	A	A	A	B	A	B	A	A	B	A	B	A	B	B	A	A	B	A
66568_30	3	148.67	A	B	B	B	A	B	B	B	B	B	A	A	B	A	A	B	A	A	A	A	A	A	A	A	A	B	A	B	A	A	A	A	B	A	B	A	A	B	A	B	A	B	B	A	A	B	A
60517_79	3	149.07	A	B	B	B	A	B	B	B	B	B	A	A	B	A	A	B	A	A	A	A	A	A	A	A	A	B	A	B	A	A	A	A	B	A	B	A	A	B	A	B	A	B	B	A	A	B	A
13939_90	3	149.07	A	B	B	B	A	B	B	B	B	B	A	A	B	A	A	B	A	A	A	A	A	A	A	A	A	B	A	B	A	A	A	A	B	A	B	A	A	B	A	B	A	B	B	A	A	B	A
94680_55	3	149.07	A	B	B	B	A	B	B	B	B	B	A	A	B	A	A	B	A	A	A	A	A	A	A	A	A	B	A	B	A	A	A	A	B	A	B	A	A	B	A	B	A	B	B	A	A	B	A
94680_67	3	149.07	A	B	B	B	A	B	B	B	B	B	A	A	B	A	A	B	A	A	A	A	A	A	A	A	A	B	A	B	A	A	A	A	B	A	B	A	A	B	A	B	A	B	B	A	A	B	A
26501_70	3	149.88	A	B	B	B	A	B	B	B	B	B	A	A	B	A	A	B	A	A	A	A	A	A	A	A	A	B	A	B	A	A	A	A	B	A	B	A	A	B	A	B	A	B	B	A	A	B	A
35757_64	3	152.3	A	B	B	B	A	B	B	B	B	B	A	A	B	A	A	B	A	A	A	A	A	A	A	A	A	B	A	B	A	A	A	A	A	A	B	A	A	B	A	B	A	B	B	A	A	B	A
35757_83	3	152.3	A	B	B	B	A	B	B	B	B	B	A	A	B	A	A	B	A	A	A	A	A	A	A	A	A	B	A	B	A	A	A	A	A	A	B	A	A	B	A	B	A	B	B	A	A	B	A
55388_64	3	152.7	A	B	B	B	A	B	B	B	B	B	A	A	B	A	A	B	A	A	A	A	A	A	A	A	A	B	A	B	A	A	A	A	A	A	B	A	A	B	A	B	A	B	B	-	A	B	A
55388_41	3	152.7	A	B	B	B	A	B	B	B	B	B	A	A	B	A	A	B	A	A	A	A	A	A	A	A	A	B	A	B	A	A	A	A	A	A	B	A	A	B	A	B	A	B	B	-	A	B	A
52657_43	3	158.37	A	B	B	B	A	B	B	B	B	B	A	A	B	A	A	B	A	A	A	A	A	A	A	B	A	B	A	B	A	A	A	A	A	A	A	A	A	B	A	B	A	B	B	-	B	B	A
29983_12	3	158.77	A	B	B	B	A	B	B	B	B	B	A	A	B	A	A	B	A	A	A	A	A	A	A	B	A	B	A	B	A	A	A	A	A	A	A	A	A	B	A	B	A	B	B	B	B	B	A
29983_34	3	158.77	A	B	B	B	A	B	B	B	B	B	A	A	B	A	A	B	A	A	A	A	A	A	A	B	A	B	A	B	A	A	A	A	A	A	A	A	A	B	A	B	A	B	B	B	B	B	A
91710_59	3	158.77	A	B	B	B	A	B	B	B	B	B	A	A	B	A	A	B	A	A	A	A	A	A	A	B	A	B	A	B	A	A	A	A	A	A	A	A	A	B	A	B	A	B	B	B	B	B	A
44504_75	3	158.77	A	B	B	B	A	B	B	B	B	B	A	A	B	A	A	B	A	A	A	A	A	A	A	B	A	B	A	B	A	A	A	A	A	A	A	A	A	B	A	B	A	B	B	B	B	B	A
44504_64	3	158.77	A	B	B	B	A	B	B	B	B	B	A	A	B	A	A	B	A	A	A	A	A	A	A	B	A	B	A	B	A	A	A	A	A	A	A	A	A	B	A	B	A	B	B	B	B	B	A
21491_62	3	158.77	A	B	B	B	A	B	B	B	B	B	A	A	B	A	A	B	A	A	A	A	A	A	A	B	A	B	A	B	A	A	A	A	A	A	A	A	A	B	A	B	A	B	B	B	B	B	A
21491_39	3	158.77	A	B	B	B	A	B	B	B	B	B	A	A	B	A	A	B	A	A	A	A	A	A	A	B	A	B	A	B	A	A	A	A	A	A	A	A	A	B	A	B	A	B	B	B	B	B	A
24558_55	3	159.18	A	B	B	B	A	B	B	B	B	B	A	A	B	A	A	B	A	A	A	A	A	A	A	B	A	B	A	B	A	A	A	A	A	A	A	A	A	B	A	B	A	B	B	B	B	B	A
24558_20	3	159.18	A	B	B	B	A	B	B	B	B	B	A	A	B	A	A	B	A	A	A	A	A	A	A	B	A	B	A	B	A	A	A	A	A	A	A	A	A	B	A	B	A	B	B	B	B	B	A
24558_29	3	159.18	A	B	B	B	A	B	B	B	B	B	A	A	B	A	A	B	A	A	A	A	A	A	A	B	A	B	A	B	A	A	A	A	A	A	A	A	A	B	A	B	A	B	B	B	B	B	A
47438_26	3	159.18	A	B	B	B	A	B	B	B	B	B	A	A	B	A	A	B	A	A	A	A	A	A	A	B	A	B	A	B	A	A	A	A	A	A	A	A	A	B	A	B	A	B	B	B	B	B	A
47438_56	3	159.18	A	B	B	B	A	B	B	B	B	B	A	A	B	A	A	B	A	A	A	A	A	A	A	B	A	B	A	B	A	A	A	A	A	A	A	A	A	B	A	B	A	B	B	B	B	B	A
26643_36	3	159.58	A	B	B	B	A	B	B	B	B	B	A	A	B	A	A	B	A	A	A	A	A	A	A	B	A	B	A	B	A	A	A	A	A	A	A	A	A	B	A	B	A	B	B	B	B	B	A
9855_62	3	159.58	A	B	B	B	A	B	B	B	B	B	A	A	B	A	A	B	A	A	A	A	A	A	A	B	A	B	A	B	A	A	A	A	A	A	A	A	A	B	A	B	A	B	B	B	B	B	A
23079_55	3	159.58	A	B	B	B	A	B	B	B	B	B	A	A	B	A	A	B	A	A	A	A	A	A	A	B	A	B	A	B	A	A	A	A	A	A	A	A	A	B	A	B	A	B	B	B	B	B	A
23079_53	3	159.58	A	B	B	B	A	B	B	B	B	B	A	A	B	A	A	B	A	A	A	A	A	A	A	B	A	B	A	B	A	A	A	A	A	A	A	A	A	B	A	B	A	B	B	B	B	B	A
23079_57	3	159.58	A	B	B	B	A	B	B	B	B	B	A	A	B	A	A	B	A	A	A	A	A	A	A	B	A	B	A	B	A	A	A	A	A	A	A	A	A	B	A	B	A	B	B	B	B	B	A
6354_8	3	159.58	A	B	B	B	A	B	B	B	B	B	A	A	B	A	A	B	A	A	A	A	A	A	A	B	A	B	A	B	A	A	A	A	A	A	A	A	A	B	A	B	A	B	B	B	B	B	A
6354_81	3	159.58	A	B	B	B	A	B	B	B	B	B	A	A	B	A	A	B	A	A	A	A	A	A	A	B	A	B	A	B	A	A	A	A	A	A	A	A	A	B	A	B	A	B	B	B	B	B	A
48199_99	3	159.98	A	B	B	B	A	B	B	B	B	B	A	A	B	A	A	B	A	A	A	A	A	A	A	B	A	B	A	B	A	A	A	A	A	A	A	A	A	B	A	B	A	B	B	B	B	B	A
29349_74	3	160.39	A	B	B	B	A	B	B	B	B	B	A	A	B	A	A	B	A	A	A	A	A	A	A	B	A	B	A	B	A	A	A	A	A	A	A	A	A	B	A	B	A	B	B	B	B	B	A
30654_93	3	166.06	A	B	B	B	A	B	-	B	B	B	B	B	B	A	A	B	A	A	A	A	A	A	A	B	A	B	A	B	B	A	B	A	A	A	A	A	A	B	A	B	A	B	B	B	B	B	A
80286_59	3	166.86	A	B	B	B	A	B	A	B	B	B	B	B	B	A	A	B	A	A	A	A	A	A	A	B	A	B	A	B	B	A	B	A	A	A	A	A	A	B	A	B	A	B	B	B	B	B	A
80286_23	3	166.86	A	B	B	B	A	B	A	B	B	B	B	B	B	A	A	B	A	A	A	A	A	A	A	B	A	B	A	B	B	A	B	A	A	A	A	A	A	B	A	B	A	B	B	B	B	B	A
77824_28	3	166.86	A	B	B	B	A	B	A	B	B	B	B	B	B	A	A	B	A	A	A	A	A	A	A	B	A	B	A	B	B	A	B	A	A	A	A	A	A	B	A	B	A	B	B	B	B	B	A
93253_97	3	166.86	A	B	B	B	A	B	A	B	B	B	B	B	B	A	A	B	A	A	A	A	A	A	A	B	A	B	A	B	B	A	B	A	A	A	A	A	A	B	A	B	A	B	B	B	B	B	A
51812_70	3	166.86	A	B	B	B	A	B	A	B	B	B	B	B	B	A	A	B	A	A	A	A	A	A	A	B	A	B	A	B	B	A	B	A	A	A	A	A	A	B	A	B	A	B	B	B	B	B	A
93253_98	3	166.86	A	B	B	B	A	B	A	B	B	B	B	B	B	A	A	B	A	A	A	A	A	A	A	B	A	B	A	B	B	A	B	A	A	A	A	A	A	B	A	B	A	B	B	B	B	B	A
45439_78	3	166.86	A	B	B	B	A	B	A	B	B	B	B	B	B	A	A	B	A	A	A	A	A	A	A	B	A	B	A	B	B	A	B	A	A	A	A	A	A	B	A	B	A	B	B	B	B	B	A
45439_71	3	166.86	A	B	B	B	A	B	A	B	B	B	B	B	B	A	A	B	A	A	A	A	A	A	A	B	A	B	A	B	B	A	B	A	A	A	A	A	A	B	A	B	A	B	B	B	B	B	A
45641_17	3	166.86	A	B	B	B	A	B	A	B	B	B	B	B	B	A	A	B	A	A	A	A	A	A	A	B	A	B	A	B	B	A	B	A	A	A	A	A	A	B	A	B	A	B	B	B	B	B	A
45641_85	3	166.86	A	B	B	B	A	B	A	B	B	B	B	B	B	A	A	B	A	A	A	A	A	A	A	B	A	B	A	B	B	A	B	A	A	A	A	A	A	B	A	B	A	B	B	B	B	B	A
45641_83	3	166.86	A	B	B	B	A	B	A	B	B	B	B	B	B	A	A	B	A	A	A	A	A	A	A	B	A	B	A	B	B	A	B	A	A	A	A	A	A	B	A	B	A	B	B	B	B	B	A
56720_66	3	167.67	A	B	B	B	A	B	A	B	B	B	B	B	B	A	A	B	A	A	A	A	A	A	A	B	A	B	A	B	B	A	B	A	A	A	A	A	A	B	A	B	A	B	B	B	B	B	A
56720_43	3	167.67	A	B	B	B	A	B	A	B	B	B	B	B	B	A	A	B	A	A	A	A	A	A	A	B	A	B	A	B	B	A	B	A	A	A	A	A	A	B	A	B	A	B	B	B	B	B	A
56720_21	3	167.67	A	B	B	B	A	B	A	B	B	B	B	B	B	A	A	B	A	A	A	A	A	A	A	B	A	B	A	B	B	A	B	A	A	A	A	A	A	B	A	B	A	B	B	B	B	B	A
9439_95	4	0	A	A	A	A	A	B	B	A	A	B	A	A	A	A	B	A	A	B	A	B	A	B	A	B	A	B	A	B	A	A	B	A	B	B	B	A	A	B	B	A	B	B	B	B	B	B	A
9439_36	4	0	A	A	A	A	A	B	B	A	A	B	A	A	A	A	B	A	A	B	A	B	A	B	A	B	A	B	A	B	A	A	B	A	B	B	B	A	A	B	B	A	B	B	B	B	B	B	A
37942_68	4	0	A	A	A	A	A	B	B	A	A	B	A	A	A	A	B	A	A	B	A	B	A	B	A	B	A	B	A	B	A	A	B	A	B	B	B	A	A	B	B	A	B	B	B	B	B	B	A
12383_46	4	0	A	A	A	A	A	B	B	A	A	B	A	A	A	A	B	A	A	B	A	B	A	B	A	B	A	B	A	B	A	A	B	A	B	B	B	A	A	B	B	A	B	B	B	B	B	B	A
41939_82	4	0	A	A	A	A	A	B	B	A	A	B	A	A	A	A	B	A	A	B	A	B	A	B	A	B	A	B	A	B	A	A	B	A	B	B	B	A	A	B	B	A	B	B	B	B	B	B	A
41939_10	4	0	A	A	A	A	A	B	B	A	A	B	A	A	A	A	B	A	A	B	A	B	A	B	A	B	A	B	A	B	A	A	B	A	B	B	B	A	A	B	B	A	B	B	B	B	B	B	A
41939_36	4	0	A	A	A	A	A	B	B	A	A	B	A	A	A	A	B	A	A	B	A	B	A	B	A	B	A	B	A	B	A	A	B	A	B	B	B	A	A	B	B	A	B	B	B	B	B	B	A
23078_97	4	0	A	A	A	A	A	B	B	A	A	B	A	A	A	A	B	A	A	B	A	B	A	B	A	B	A	B	A	B	A	A	B	A	B	B	B	A	A	B	B	A	B	B	B	B	B	B	A
82647_33	4	0	A	A	A	A	A	B	B	A	A	B	A	A	A	A	B	A	A	B	A	B	A	B	A	B	A	B	A	B	A	A	B	A	B	B	B	A	A	B	B	A	B	B	B	B	B	B	A
7914_71	4	0	A	A	A	A	A	B	B	A	A	B	A	A	A	A	B	A	A	B	A	B	A	B	A	B	A	B	A	B	A	A	B	A	B	B	B	A	A	B	B	A	B	B	B	B	B	B	A
26314_13	4	0	A	A	A	A	A	B	B	A	A	B	A	A	A	A	B	A	A	B	A	B	A	B	A	B	A	B	A	B	A	A	B	A	B	B	B	A	A	B	B	A	B	B	B	B	B	B	A
2969_30	4	0.41	A	A	A	A	A	B	B	A	A	B	A	A	A	A	B	A	A	-	A	B	A	B	A	B	A	B	A	B	A	A	B	A	B	B	B	A	A	B	B	A	B	B	B	B	B	B	A
2969_31	4	0.41	A	A	A	A	A	B	B	A	A	B	A	A	A	A	B	A	A	-	A	B	A	B	A	B	A	B	A	B	A	A	B	A	B	B	B	A	A	B	B	A	B	B	B	B	B	B	A
46545_27	4	0.81	A	A	A	A	A	B	B	A	A	B	A	A	A	A	B	A	A	A	A	B	A	B	A	B	A	B	A	B	A	A	B	A	B	B	B	A	A	B	B	A	B	B	B	B	B	B	A
15288_49	4	0.81	A	A	A	A	A	B	B	A	A	B	A	A	A	A	B	A	A	A	A	B	A	B	A	B	A	B	A	B	A	A	B	A	B	B	B	A	A	B	B	A	B	B	B	B	B	B	A
41349_89	4	0.81	A	A	A	A	A	B	B	A	A	B	A	A	A	A	B	A	A	A	A	B	A	B	A	B	A	B	A	B	A	A	B	A	B	B	B	A	A	B	B	A	B	B	B	B	B	B	A
76412_51	4	1.21	A	A	A	A	A	B	B	A	A	B	A	A	A	A	B	A	A	A	A	B	A	-	A	B	A	B	A	B	A	A	B	A	B	B	B	A	A	B	B	A	B	B	B	B	B	B	A
62789_66	4	1.21	A	A	A	A	A	B	B	A	A	B	A	A	A	A	B	A	A	A	A	B	A	-	A	B	A	B	A	B	A	A	B	A	B	B	B	A	A	B	B	A	B	B	B	B	B	B	A
36086_90	4	1.21	A	A	A	A	A	B	B	A	A	B	A	A	A	A	B	A	A	A	A	B	A	-	A	B	A	B	A	B	A	A	B	A	B	B	B	A	A	B	B	A	B	B	B	B	B	B	A
12988_61	4	4.85	A	A	A	A	A	B	B	B	A	B	A	A	A	A	B	A	A	A	A	B	A	-	-	B	A	A	A	B	A	A	B	A	B	B	B	A	A	B	B	A	B	A	B	B	B	B	A
66630_67	4	5.25	A	A	A	A	A	B	B	B	A	B	A	A	A	A	B	A	A	A	A	B	A	A	-	B	A	A	A	B	A	A	B	A	B	B	B	A	A	B	B	A	B	A	B	B	B	B	A
57394_32	4	5.65	A	A	A	A	A	B	B	B	A	B	A	A	A	A	B	A	A	A	A	B	A	A	B	B	A	A	A	B	A	A	B	A	B	B	B	A	A	B	B	A	B	A	B	B	B	B	A
7912_36	4	5.65	A	A	A	A	A	B	B	B	A	B	A	A	A	A	B	A	A	A	A	B	A	A	B	B	A	A	A	B	A	A	B	A	B	B	B	A	A	B	B	A	B	A	B	B	B	B	A
9345_24	4	5.65	A	A	A	A	A	B	B	B	A	B	A	A	A	A	B	A	A	A	A	B	A	A	B	B	A	A	A	B	A	A	B	A	B	B	B	A	A	B	B	A	B	A	B	B	B	B	A
2606_5	4	5.65	A	A	A	A	A	B	B	B	A	B	A	A	A	A	B	A	A	A	A	B	A	A	B	B	A	A	A	B	A	A	B	A	B	B	B	A	A	B	B	A	B	A	B	B	B	B	A
1118_38	4	5.65	A	A	A	A	A	B	B	B	A	B	A	A	A	A	B	A	A	A	A	B	A	A	B	B	A	A	A	B	A	A	B	A	B	B	B	A	A	B	B	A	B	A	B	B	B	B	A
49774_33	4	5.65	A	A	A	A	A	B	B	B	A	B	A	A	A	A	B	A	A	A	A	B	A	A	B	B	A	A	A	B	A	A	B	A	B	B	B	A	A	B	B	A	B	A	B	B	B	B	A
22103_94	4	5.65	A	A	A	A	A	B	B	B	A	B	A	A	A	A	B	A	A	A	A	B	A	A	B	B	A	A	A	B	A	A	B	A	B	B	B	A	A	B	B	A	B	A	B	B	B	B	A
55242_22	4	5.65	A	A	A	A	A	B	B	B	A	B	A	A	A	A	B	A	A	A	A	B	A	A	B	B	A	A	A	B	A	A	B	A	B	B	B	A	A	B	B	A	B	A	B	B	B	B	A
18070_92	4	6.06	A	A	A	A	A	B	B	B	A	B	A	A	A	A	B	A	A	A	A	B	A	A	B	B	A	A	A	B	A	A	B	A	B	B	B	A	A	B	B	A	B	A	B	B	B	B	A
58146_75	4	8.88	A	A	A	A	A	B	B	B	A	B	A	A	A	A	B	A	A	A	A	B	A	A	B	B	A	A	A	B	A	A	B	A	B	B	B	A	B	B	B	A	B	A	B	B	B	B	A
58146_98	4	8.88	A	A	A	A	A	B	B	B	A	B	A	A	A	A	B	A	A	A	A	B	A	A	B	B	A	A	A	B	A	A	B	A	B	B	B	A	B	B	B	A	B	A	B	B	B	B	A
58146_67	4	8.88	A	A	A	A	A	B	B	B	A	B	A	A	A	A	B	A	A	A	A	B	A	A	B	B	A	A	A	B	A	A	B	A	B	B	B	A	B	B	B	A	B	A	B	B	B	B	A
80726_16	4	9.29	A	A	A	A	A	B	B	B	A	B	A	A	A	A	B	A	A	A	A	B	A	A	B	B	A	A	A	B	A	A	B	A	B	B	B	A	B	B	B	A	B	A	B	B	-	B	A
54670_30	4	9.29	A	A	A	A	A	B	B	B	A	B	A	A	A	A	B	A	A	A	A	B	A	A	B	B	A	A	A	B	A	A	B	A	B	B	B	A	B	B	B	A	B	A	B	B	-	B	A
3279_86	4	9.29	A	A	A	A	A	B	B	B	A	B	A	A	A	A	B	A	A	A	A	B	A	A	B	B	A	A	A	B	A	A	B	A	B	B	B	A	B	B	B	A	B	A	B	B	-	B	A
29470_42	4	9.69	A	A	A	A	A	B	B	B	A	B	A	A	A	A	B	A	A	A	A	B	A	A	B	B	A	A	A	B	A	A	B	A	B	B	B	A	B	B	B	A	B	A	B	B	A	B	A
29470_73	4	9.69	A	A	A	A	A	B	B	B	A	B	A	A	A	A	B	A	A	A	A	B	A	A	B	B	A	A	A	B	A	A	B	A	B	B	B	A	B	B	B	A	B	A	B	B	A	B	A
29470_49	4	9.69	A	A	A	A	A	B	B	B	A	B	A	A	A	A	B	A	A	A	A	B	A	A	B	B	A	A	A	B	A	A	B	A	B	B	B	A	B	B	B	A	B	A	B	B	A	B	A
22186_20	4	9.69	A	A	A	A	A	B	B	B	A	B	A	A	A	A	B	A	A	A	A	B	A	A	B	B	A	A	A	B	A	A	B	A	B	B	B	A	B	B	B	A	B	A	B	B	A	B	A
81153_93	4	9.69	A	A	A	A	A	B	B	B	A	B	A	A	A	A	B	A	A	A	A	B	A	A	B	B	A	A	A	B	A	A	B	A	B	B	B	A	B	B	B	A	B	A	B	B	A	B	A
22863_91	4	9.69	A	A	A	A	A	B	B	B	A	B	A	A	A	A	B	A	A	A	A	B	A	A	B	B	A	A	A	B	A	A	B	A	B	B	B	A	B	B	B	A	B	A	B	B	A	B	A
94520_78	4	9.69	A	A	A	A	A	B	B	B	A	B	A	A	A	A	B	A	A	A	A	B	A	A	B	B	A	A	A	B	A	A	B	A	B	B	B	A	B	B	B	A	B	A	B	B	A	B	A
75333_83	4	9.69	A	A	A	A	A	B	B	B	A	B	A	A	A	A	B	A	A	A	A	B	A	A	B	B	A	A	A	B	A	A	B	A	B	B	B	A	B	B	B	A	B	A	B	B	A	B	A
75812_25	4	9.69	A	A	A	A	A	B	B	B	A	B	A	A	A	A	B	A	A	A	A	B	A	A	B	B	A	A	A	B	A	A	B	A	B	B	B	A	B	B	B	A	B	A	B	B	A	B	A
7553_74	4	9.69	A	A	A	A	A	B	B	B	A	B	A	A	A	A	B	A	A	A	A	B	A	A	B	B	A	A	A	B	A	A	B	A	B	B	B	A	B	B	B	A	B	A	B	B	A	B	A
91993_84	4	9.69	A	A	A	A	A	B	B	B	A	B	A	A	A	A	B	A	A	A	A	B	A	A	B	B	A	A	A	B	A	A	B	A	B	B	B	A	B	B	B	A	B	A	B	B	A	B	A
24401_88	4	9.69	A	A	A	A	A	B	B	B	A	B	A	A	A	A	B	A	A	A	A	B	A	A	B	B	A	A	A	B	A	A	B	A	B	B	B	A	B	B	B	A	B	A	B	B	A	B	A
16058_95	4	9.69	A	A	A	A	A	B	B	B	A	B	A	A	A	A	B	A	A	A	A	B	A	A	B	B	A	A	A	B	A	A	B	A	B	B	B	A	B	B	B	A	B	A	B	B	A	B	A
47003_30	4	9.69	A	A	A	A	A	B	B	B	A	B	A	A	A	A	B	A	A	A	A	B	A	A	B	B	A	A	A	B	A	A	B	A	B	B	B	A	B	B	B	A	B	A	B	B	A	B	A
47003_13	4	9.69	A	A	A	A	A	B	B	B	A	B	A	A	A	A	B	A	A	A	A	B	A	A	B	B	A	A	A	B	A	A	B	A	B	B	B	A	B	B	B	A	B	A	B	B	A	B	A
93197_13	4	9.69	A	A	A	A	A	B	B	B	A	B	A	A	A	A	B	A	A	A	A	B	A	A	B	B	A	A	A	B	A	A	B	A	B	B	B	A	B	B	B	A	B	A	B	B	A	B	A
85334_9	4	10.09	A	A	A	A	A	B	B	B	A	B	A	A	A	A	B	A	A	A	A	B	A	A	B	B	A	A	A	B	A	-	B	A	B	B	B	A	B	B	B	A	B	A	B	B	A	B	A
85334_15	4	10.09	A	A	A	A	A	B	B	B	A	B	A	A	A	A	B	A	A	A	A	B	A	A	B	B	A	A	A	B	A	-	B	A	B	B	B	A	B	B	B	A	B	A	B	B	A	B	A
85334_96	4	10.09	A	A	A	A	A	B	B	B	A	B	A	A	A	A	B	A	A	A	A	B	A	A	B	B	A	A	A	B	A	-	B	A	B	B	B	A	B	B	B	A	B	A	B	B	A	B	A
94608_91	4	10.9	A	A	A	A	A	B	B	B	A	B	A	A	A	A	B	A	A	A	A	B	A	A	B	B	A	A	A	B	A	-	B	-	B	B	B	A	B	B	B	A	B	A	B	B	A	B	A
94608_90	4	10.9	A	A	A	A	A	B	B	B	A	B	A	A	A	A	B	A	A	A	A	B	A	A	B	B	A	A	A	B	A	-	B	-	B	B	B	A	B	B	B	A	B	A	B	B	A	B	A
86644_59	4	12.92	A	A	A	A	A	B	B	B	A	B	A	A	A	A	B	A	A	B	A	B	A	A	B	B	A	A	A	B	A	B	B	B	B	B	B	A	B	B	B	A	B	A	B	B	A	B	A
55323_34	4	12.92	A	A	A	A	A	B	B	B	A	B	A	A	A	A	B	A	A	B	A	B	A	A	B	B	A	A	A	B	A	B	B	B	B	B	B	A	B	B	B	A	B	A	B	B	A	B	A
20320_87	4	12.92	A	A	A	A	A	B	B	B	A	B	A	A	A	A	B	A	A	B	A	B	A	A	B	B	A	A	A	B	A	B	B	B	B	B	B	A	B	B	B	A	B	A	B	B	A	B	A
51444_67	4	12.92	A	A	A	A	A	B	B	B	A	B	A	A	A	A	B	A	A	B	A	B	A	A	B	B	A	A	A	B	A	B	B	B	B	B	B	A	B	B	B	A	B	A	B	B	A	B	A
63612_74	4	12.92	A	A	A	A	A	B	B	B	A	B	A	A	A	A	B	A	A	B	A	B	A	A	B	B	A	A	A	B	A	B	B	B	B	B	B	A	B	B	B	A	B	A	B	B	A	B	A
63612_70	4	12.92	A	A	A	A	A	B	B	B	A	B	A	A	A	A	B	A	A	B	A	B	A	A	B	B	A	A	A	B	A	B	B	B	B	B	B	A	B	B	B	A	B	A	B	B	A	B	A
62132_30	4	12.92	A	A	A	A	A	B	B	B	A	B	A	A	A	A	B	A	A	B	A	B	A	A	B	B	A	A	A	B	A	B	B	B	B	B	B	A	B	B	B	A	B	A	B	B	A	B	A
62132_24	4	12.92	A	A	A	A	A	B	B	B	A	B	A	A	A	A	B	A	A	B	A	B	A	A	B	B	A	A	A	B	A	B	B	B	B	B	B	A	B	B	B	A	B	A	B	B	A	B	A
40277_67	4	12.92	A	A	A	A	A	B	B	B	A	B	A	A	A	A	B	A	A	B	A	B	A	A	B	B	A	A	A	B	A	B	B	B	B	B	B	A	B	B	B	A	B	A	B	B	A	B	A
17117_39	4	12.92	A	A	A	A	A	B	B	B	A	B	A	A	A	A	B	A	A	B	A	B	A	A	B	B	A	A	A	B	A	B	B	B	B	B	B	A	B	B	B	A	B	A	B	B	A	B	A
20902_25	4	12.92	A	A	A	A	A	B	B	B	A	B	A	A	A	A	B	A	A	B	A	B	A	A	B	B	A	A	A	B	A	B	B	B	B	B	B	A	B	B	B	A	B	A	B	B	A	B	A
35056_90	4	12.92	A	A	A	A	A	B	B	B	A	B	A	A	A	A	B	A	A	B	A	B	A	A	B	B	A	A	A	B	A	B	B	B	B	B	B	A	B	B	B	A	B	A	B	B	A	B	A
41456_51	4	12.92	A	A	A	A	A	B	B	B	A	B	A	A	A	A	B	A	A	B	A	B	A	A	B	B	A	A	A	B	A	B	B	B	B	B	B	A	B	B	B	A	B	A	B	B	A	B	A
86699_78	4	12.92	A	A	A	A	A	B	B	B	A	B	A	A	A	A	B	A	A	B	A	B	A	A	B	B	A	A	A	B	A	B	B	B	B	B	B	A	B	B	B	A	B	A	B	B	A	B	A
84229_99	4	12.92	A	A	A	A	A	B	B	B	A	B	A	A	A	A	B	A	A	B	A	B	A	A	B	B	A	A	A	B	A	B	B	B	B	B	B	A	B	B	B	A	B	A	B	B	A	B	A
35094_69	4	12.92	A	A	A	A	A	B	B	B	A	B	A	A	A	A	B	A	A	B	A	B	A	A	B	B	A	A	A	B	A	B	B	B	B	B	B	A	B	B	B	A	B	A	B	B	A	B	A
35094_55	4	12.92	A	A	A	A	A	B	B	B	A	B	A	A	A	A	B	A	A	B	A	B	A	A	B	B	A	A	A	B	A	B	B	B	B	B	B	A	B	B	B	A	B	A	B	B	A	B	A
74805_80	4	12.92	A	A	A	A	A	B	B	B	A	B	A	A	A	A	B	A	A	B	A	B	A	A	B	B	A	A	A	B	A	B	B	B	B	B	B	A	B	B	B	A	B	A	B	B	A	B	A
35094_56	4	12.92	A	A	A	A	A	B	B	B	A	B	A	A	A	A	B	A	A	B	A	B	A	A	B	B	A	A	A	B	A	B	B	B	B	B	B	A	B	B	B	A	B	A	B	B	A	B	A
74805_59	4	12.92	A	A	A	A	A	B	B	B	A	B	A	A	A	A	B	A	A	B	A	B	A	A	B	B	A	A	A	B	A	B	B	B	B	B	B	A	B	B	B	A	B	A	B	B	A	B	A
86644_65	4	13.32	A	A	A	A	A	B	B	B	A	B	A	A	A	A	B	A	A	B	A	B	A	A	B	B	A	A	A	B	A	-	B	B	B	B	B	A	B	B	B	A	B	A	B	B	A	B	A
86644_74	4	13.32	A	A	A	A	A	B	B	B	A	B	A	A	A	A	B	A	A	B	A	B	A	A	B	B	A	A	A	B	A	-	B	B	B	B	B	A	B	B	B	A	B	A	B	B	A	B	A
64075_59	4	13.32	A	A	A	A	A	B	B	B	A	B	A	A	A	A	B	A	A	B	A	B	A	A	B	B	A	A	A	B	A	-	B	B	B	B	B	A	B	B	B	A	B	A	B	B	A	B	A
64075_89	4	13.32	A	A	A	A	A	B	B	B	A	B	A	A	A	A	B	A	A	B	A	B	A	A	B	B	A	A	A	B	A	-	B	B	B	B	B	A	B	B	B	A	B	A	B	B	A	B	A
73584_61	4	14.53	A	A	A	A	A	B	B	B	A	B	A	A	A	A	B	A	A	A	A	B	A	A	B	B	A	A	A	B	A	A	B	B	B	B	B	A	B	B	B	A	B	A	B	B	A	B	A
69845_93	4	19.38	A	A	A	A	A	B	B	B	A	B	A	A	A	B	B	A	A	A	A	B	A	A	B	B	A	A	A	B	B	A	B	B	B	B	B	A	B	B	B	A	B	A	B	B	A	A	A
54381_66	4	20.19	A	A	A	A	A	B	B	B	A	B	A	A	A	B	B	A	A	A	A	A	A	A	B	B	A	A	A	B	B	A	B	B	B	B	B	A	B	B	B	A	B	A	B	B	A	A	A
69385_81	4	20.19	A	A	A	A	A	B	B	B	A	B	A	A	A	B	B	A	A	A	A	A	A	A	B	B	A	A	A	B	B	A	B	B	B	B	B	A	B	B	B	A	B	A	B	B	A	A	A
43458_13	4	20.19	A	A	A	A	A	B	B	B	A	B	A	A	A	B	B	A	A	A	A	A	A	A	B	B	A	A	A	B	B	A	B	B	B	B	B	A	B	B	B	A	B	A	B	B	A	A	A
98213_51	4	20.19	A	A	A	A	A	B	B	B	A	B	A	A	A	B	B	A	A	A	A	A	A	A	B	B	A	A	A	B	B	A	B	B	B	B	B	A	B	B	B	A	B	A	B	B	A	A	A
98213_49	4	20.19	A	A	A	A	A	B	B	B	A	B	A	A	A	B	B	A	A	A	A	A	A	A	B	B	A	A	A	B	B	A	B	B	B	B	B	A	B	B	B	A	B	A	B	B	A	A	A
80886_41	4	20.19	A	A	A	A	A	B	B	B	A	B	A	A	A	B	B	A	A	A	A	A	A	A	B	B	A	A	A	B	B	A	B	B	B	B	B	A	B	B	B	A	B	A	B	B	A	A	A
60128_95	4	20.19	A	A	A	A	A	B	B	B	A	B	A	A	A	B	B	A	A	A	A	A	A	A	B	B	A	A	A	B	B	A	B	B	B	B	B	A	B	B	B	A	B	A	B	B	A	A	A
38848_74	4	20.19	A	A	A	A	A	B	B	B	A	B	A	A	A	B	B	A	A	A	A	A	A	A	B	B	A	A	A	B	B	A	B	B	B	B	B	A	B	B	B	A	B	A	B	B	A	A	A
27285_37	4	20.19	A	A	A	A	A	B	B	B	A	B	A	A	A	B	B	A	A	A	A	A	A	A	B	B	A	A	A	B	B	A	B	B	B	B	B	A	B	B	B	A	B	A	B	B	A	A	A
27285_41	4	20.19	A	A	A	A	A	B	B	B	A	B	A	A	A	B	B	A	A	A	A	A	A	A	B	B	A	A	A	B	B	A	B	B	B	B	B	A	B	B	B	A	B	A	B	B	A	A	A
39001_34	4	24.23	A	A	A	A	A	B	B	B	A	B	A	A	A	B	B	A	A	A	A	A	B	A	B	B	A	A	A	B	B	A	B	B	B	B	B	A	B	B	B	B	B	A	B	B	A	A	A
39001_42	4	24.23	A	A	A	A	A	B	B	B	A	B	A	A	A	B	B	A	A	A	A	A	B	A	B	B	A	A	A	B	B	A	B	B	B	B	B	A	B	B	B	B	B	A	B	B	A	A	A
93230_98	4	24.23	A	A	A	A	A	B	B	B	A	B	A	A	A	B	B	A	A	A	A	A	B	A	B	B	A	A	A	B	B	A	B	B	B	B	B	A	B	B	B	B	B	A	B	B	A	A	A
23817_38	4	24.23	A	A	A	A	A	B	B	B	A	B	A	A	A	B	B	A	A	A	A	A	B	A	B	B	A	A	A	B	B	A	B	B	B	B	B	A	B	B	B	B	B	A	B	B	A	A	A
23817_39	4	24.23	A	A	A	A	A	B	B	B	A	B	A	A	A	B	B	A	A	A	A	A	B	A	B	B	A	A	A	B	B	A	B	B	B	B	B	A	B	B	B	B	B	A	B	B	A	A	A
14376_18	4	24.23	A	A	A	A	A	B	B	B	A	B	A	A	A	B	B	A	A	A	A	A	B	A	B	B	A	A	A	B	B	A	B	B	B	B	B	A	B	B	B	B	B	A	B	B	A	A	A
67002_96	4	25.84	A	A	A	A	A	B	B	B	A	B	A	A	A	B	B	A	A	A	A	A	B	A	B	B	A	A	A	B	B	A	B	A	B	B	B	A	B	B	B	B	B	A	B	B	A	A	A
6218_80	4	25.84	A	A	A	A	A	B	B	B	A	B	A	A	A	B	B	A	A	A	A	A	B	A	B	B	A	A	A	B	B	A	B	A	B	B	B	A	B	B	B	B	B	A	B	B	A	A	A
6218_50	4	25.84	A	A	A	A	A	B	B	B	A	B	A	A	A	B	B	A	A	A	A	A	B	A	B	B	A	A	A	B	B	A	B	A	B	B	B	A	B	B	B	B	B	A	B	B	A	A	A
6218_6	4	25.84	A	A	A	A	A	B	B	B	A	B	A	A	A	B	B	A	A	A	A	A	B	A	B	B	A	A	A	B	B	A	B	A	B	B	B	A	B	B	B	B	B	A	B	B	A	A	A
54149_48	4	25.84	A	A	A	A	A	B	B	B	A	B	A	A	A	B	B	A	A	A	A	A	B	A	B	B	A	A	A	B	B	A	B	A	B	B	B	A	B	B	B	B	B	A	B	B	A	A	A
87080_95	4	25.84	A	A	A	A	A	B	B	B	A	B	A	A	A	B	B	A	A	A	A	A	B	A	B	B	A	A	A	B	B	A	B	A	B	B	B	A	B	B	B	B	B	A	B	B	A	A	A
91902_65	4	25.84	A	A	A	A	A	B	B	B	A	B	A	A	A	B	B	A	A	A	A	A	B	A	B	B	A	A	A	B	B	A	B	A	B	B	B	A	B	B	B	B	B	A	B	B	A	A	A
87080_14	4	25.84	A	A	A	A	A	B	B	B	A	B	A	A	A	B	B	A	A	A	A	A	B	A	B	B	A	A	A	B	B	A	B	A	B	B	B	A	B	B	B	B	B	A	B	B	A	A	A
32993_81	4	25.84	A	A	A	A	A	B	B	B	A	B	A	A	A	B	B	A	A	A	A	A	B	A	B	B	A	A	A	B	B	A	B	A	B	B	B	A	B	B	B	B	B	A	B	B	A	A	A
32993_94	4	25.84	A	A	A	A	A	B	B	B	A	B	A	A	A	B	B	A	A	A	A	A	B	A	B	B	A	A	A	B	B	A	B	A	B	B	B	A	B	B	B	B	B	A	B	B	A	A	A
91902_17	4	25.84	A	A	A	A	A	B	B	B	A	B	A	A	A	B	B	A	A	A	A	A	B	A	B	B	A	A	A	B	B	A	B	A	B	B	B	A	B	B	B	B	B	A	B	B	A	A	A
87080_37	4	25.84	A	A	A	A	A	B	B	B	A	B	A	A	A	B	B	A	A	A	A	A	B	A	B	B	A	A	A	B	B	A	B	A	B	B	B	A	B	B	B	B	B	A	B	B	A	A	A
56863_32	4	27.46	A	A	A	A	A	B	B	B	A	B	A	A	B	B	B	A	A	A	A	A	B	A	B	B	A	A	A	B	B	A	B	A	B	B	B	A	B	B	B	B	B	A	B	B	A	A	A
56863_86	4	27.46	A	A	A	A	A	B	B	B	A	B	A	A	B	B	B	A	A	A	A	A	B	A	B	B	A	A	A	B	B	A	B	A	B	B	B	A	B	B	B	B	B	A	B	B	A	A	A
2502_67	4	27.46	A	A	A	A	A	B	B	B	A	B	A	A	B	B	B	A	A	A	A	A	B	A	B	B	A	A	A	B	B	A	B	A	B	B	B	A	B	B	B	B	B	A	B	B	A	A	A
2502_94	4	27.46	A	A	A	A	A	B	B	B	A	B	A	A	B	B	B	A	A	A	A	A	B	A	B	B	A	A	A	B	B	A	B	A	B	B	B	A	B	B	B	B	B	A	B	B	A	A	A
16085_50	4	27.46	A	A	A	A	A	B	B	B	A	B	A	A	B	B	B	A	A	A	A	A	B	A	B	B	A	A	A	B	B	A	B	A	B	B	B	A	B	B	B	B	B	A	B	B	A	A	A
64981_100	4	27.46	A	A	A	A	A	B	B	B	A	B	A	A	B	B	B	A	A	A	A	A	B	A	B	B	A	A	A	B	B	A	B	A	B	B	B	A	B	B	B	B	B	A	B	B	A	A	A
64981_99	4	27.46	A	A	A	A	A	B	B	B	A	B	A	A	B	B	B	A	A	A	A	A	B	A	B	B	A	A	A	B	B	A	B	A	B	B	B	A	B	B	B	B	B	A	B	B	A	A	A
64981_62	4	27.46	A	A	A	A	A	B	B	B	A	B	A	A	B	B	B	A	A	A	A	A	B	A	B	B	A	A	A	B	B	A	B	A	B	B	B	A	B	B	B	B	B	A	B	B	A	A	A
46867_22	4	27.46	A	A	A	A	A	B	B	B	A	B	A	A	B	B	B	A	A	A	A	A	B	A	B	B	A	A	A	B	B	A	B	A	B	B	B	A	B	B	B	B	B	A	B	B	A	A	A
8631_59	4	27.46	A	A	A	A	A	B	B	B	A	B	A	A	B	B	B	A	A	A	A	A	B	A	B	B	A	A	A	B	B	A	B	A	B	B	B	A	B	B	B	B	B	A	B	B	A	A	A
55731_45	4	27.46	A	A	A	A	A	B	B	B	A	B	A	A	B	B	B	A	A	A	A	A	B	A	B	B	A	A	A	B	B	A	B	A	B	B	B	A	B	B	B	B	B	A	B	B	A	A	A
71018_88	4	27.86	A	A	A	A	A	B	B	B	A	B	A	A	B	B	B	A	A	A	A	A	B	A	B	B	A	A	A	B	B	A	B	A	B	B	B	A	B	B	B	B	B	A	B	B	A	A	A
71018_41	4	27.86	A	A	A	A	A	B	B	B	A	B	A	A	B	B	B	A	A	A	A	A	B	A	B	B	A	A	A	B	B	A	B	A	B	B	B	A	B	B	B	B	B	A	B	B	A	A	A
71018_40	4	27.86	A	A	A	A	A	B	B	B	A	B	A	A	B	B	B	A	A	A	A	A	B	A	B	B	A	A	A	B	B	A	B	A	B	B	B	A	B	B	B	B	B	A	B	B	A	A	A
42897_44	4	27.86	A	A	A	A	A	B	B	B	A	B	A	A	B	B	B	A	A	A	A	A	B	A	B	B	A	A	A	B	B	A	B	A	B	B	B	A	B	B	B	B	B	A	B	B	A	A	A
42897_49	4	27.86	A	A	A	A	A	B	B	B	A	B	A	A	B	B	B	A	A	A	A	A	B	A	B	B	A	A	A	B	B	A	B	A	B	B	B	A	B	B	B	B	B	A	B	B	A	A	A
53252_20	4	27.86	A	A	A	A	A	B	B	B	A	B	A	A	B	B	B	A	A	A	A	A	B	A	B	B	A	A	A	B	B	A	B	A	B	B	B	A	B	B	B	B	B	A	B	B	A	A	A
2349_56	4	27.86	A	A	A	A	A	B	B	B	A	B	A	A	B	B	B	A	A	A	A	A	B	A	B	B	A	A	A	B	B	A	B	A	B	B	B	A	B	B	B	B	B	A	B	B	A	A	A
2349_58	4	27.86	A	A	A	A	A	B	B	B	A	B	A	A	B	B	B	A	A	A	A	A	B	A	B	B	A	A	A	B	B	A	B	A	B	B	B	A	B	B	B	B	B	A	B	B	A	A	A
93907_89	4	28.26	A	A	A	A	A	B	B	B	A	B	A	A	B	B	B	A	A	A	A	A	B	A	B	B	A	A	A	B	B	A	B	A	B	B	B	A	B	B	B	B	B	A	B	B	A	A	A
88838_46	4	28.26	A	A	A	A	A	B	B	B	A	B	A	A	B	B	B	A	A	A	A	A	B	A	B	B	A	A	A	B	B	A	B	A	B	B	B	A	B	B	B	B	B	A	B	B	A	A	A
49468_26	4	33.53	A	A	-	A	A	B	B	B	A	B	A	A	B	B	B	A	A	A	A	A	B	A	B	B	A	A	A	B	B	A	B	A	B	B	B	A	B	B	B	B	B	A	B	B	A	A	A
26190_52	4	36.35	A	A	B	A	A	A	B	B	A	B	B	A	B	B	B	A	A	A	A	A	B	A	B	B	A	A	A	B	B	A	B	A	B	B	B	A	B	B	B	B	B	A	B	B	A	A	A
35469_98	4	37.56	A	A	B	A	A	A	B	B	A	B	B	A	B	B	B	A	A	A	A	A	B	A	B	B	A	A	A	B	B	A	B	A	B	B	B	A	B	B	B	B	B	A	B	B	A	A	A
35469_36	4	37.56	A	A	B	A	A	A	B	B	A	B	B	A	B	B	B	A	A	A	A	A	B	A	B	B	A	A	A	B	B	A	B	A	B	B	B	A	B	B	B	B	B	A	B	B	A	A	A
43124_34	4	37.96	A	A	B	A	A	A	B	B	A	B	B	A	B	B	B	A	A	A	A	A	B	A	B	B	A	A	A	B	B	A	B	A	B	B	B	A	B	B	B	B	B	A	B	B	A	A	A
30286_68	4	37.96	A	A	B	A	A	A	B	B	A	B	B	A	B	B	B	A	A	A	A	A	B	A	B	B	A	A	A	B	B	A	B	A	B	B	B	A	B	B	B	B	B	A	B	B	A	A	A
42796_18	4	37.96	A	A	B	A	A	A	B	B	A	B	B	A	B	B	B	A	A	A	A	A	B	A	B	B	A	A	A	B	B	A	B	A	B	B	B	A	B	B	B	B	B	A	B	B	A	A	A
62680_19	4	37.96	A	A	B	A	A	A	B	B	A	B	B	A	B	B	B	A	A	A	A	A	B	A	B	B	A	A	A	B	B	A	B	A	B	B	B	A	B	B	B	B	B	A	B	B	A	A	A
92894_55	4	38.37	A	A	B	A	A	A	B	B	A	B	B	A	B	B	B	A	A	A	A	A	B	A	B	B	A	A	A	B	B	A	B	A	B	B	B	A	B	B	B	B	B	A	B	B	A	A	A
7291_6	4	40.38	A	A	B	A	A	A	B	B	A	B	B	A	B	B	B	A	A	A	A	A	B	A	B	B	A	A	A	B	B	A	B	A	B	B	B	A	B	B	A	B	B	A	B	B	A	A	A
55033_95	4	40.38	A	A	B	A	A	A	B	B	A	B	B	A	B	B	B	A	A	A	A	A	B	A	B	B	A	A	A	B	B	A	B	A	B	B	B	A	B	B	A	B	B	A	B	B	A	A	A
24731_56	4	40.38	A	A	B	A	A	A	B	B	A	B	B	A	B	B	B	A	A	A	A	A	B	A	B	B	A	A	A	B	B	A	B	A	B	B	B	A	B	B	A	B	B	A	B	B	A	A	A
90341_66	4	40.79	A	A	B	A	A	A	B	B	A	B	B	A	B	B	-	A	A	A	A	A	B	A	B	B	A	A	A	B	B	A	B	A	B	B	B	A	B	B	A	B	B	A	B	B	A	A	A
90341_68	4	40.79	A	A	B	A	A	A	B	B	A	B	B	A	B	B	-	A	A	A	A	A	B	A	B	B	A	A	A	B	B	A	B	A	B	B	B	A	B	B	A	B	B	A	B	B	A	A	A
11770_34	4	41.19	A	A	B	A	A	A	B	B	A	B	B	A	B	B	A	A	A	A	A	A	B	A	B	B	A	A	A	B	B	A	B	A	B	B	B	A	B	B	A	B	B	A	B	B	A	A	A
11770_62	4	41.19	A	A	B	A	A	A	B	B	A	B	B	A	B	B	A	A	A	A	A	A	B	A	B	B	A	A	A	B	B	A	B	A	B	B	B	A	B	B	A	B	B	A	B	B	A	A	A
73881_65	4	42	A	A	B	A	A	A	B	B	A	B	B	A	B	B	A	A	A	A	A	A	B	A	B	B	A	A	A	B	B	A	B	A	B	B	B	A	B	B	A	B	B	B	B	B	A	A	A
44049_25	4	42.8	A	A	B	A	A	A	B	B	A	B	B	A	B	B	A	A	A	A	A	A	B	A	B	B	A	A	A	B	B	A	B	A	B	B	B	A	B	B	A	B	B	B	B	B	A	A	A
44049_33	4	42.8	A	A	B	A	A	A	B	B	A	B	B	A	B	B	A	A	A	A	A	A	B	A	B	B	A	A	A	B	B	A	B	A	B	B	B	A	B	B	A	B	B	B	B	B	A	A	A
86889_30	4	42.8	A	A	B	A	A	A	B	B	A	B	B	A	B	B	A	A	A	A	A	A	B	A	B	B	A	A	A	B	B	A	B	A	B	B	B	A	B	B	A	B	B	B	B	B	A	A	A
16425_14	4	42.8	A	A	B	A	A	A	B	B	A	B	B	A	B	B	A	A	A	A	A	A	B	A	B	B	A	A	A	B	B	A	B	A	B	B	B	A	B	B	A	B	B	B	B	B	A	A	A
61857_42	4	42.8	A	A	B	A	A	A	B	B	A	B	B	A	B	B	A	A	A	A	A	A	B	A	B	B	A	A	A	B	B	A	B	A	B	B	B	A	B	B	A	B	B	B	B	B	A	A	A
96677_82	4	43.61	A	A	B	A	A	A	B	B	A	B	B	A	B	B	A	A	A	A	A	A	B	A	B	B	A	A	A	B	B	A	B	A	B	B	B	A	B	B	A	B	B	B	B	B	A	A	A
95417_57	4	45.22	A	A	B	A	A	A	B	B	A	B	B	A	B	B	A	A	A	A	A	A	B	A	B	B	A	A	A	B	B	A	B	B	B	B	B	A	B	B	A	B	B	B	B	B	A	A	A
3525_7	4	45.22	A	A	B	A	A	A	B	B	A	B	B	A	B	B	A	A	A	A	A	A	B	A	B	B	A	A	A	B	B	A	B	B	B	B	B	A	B	B	A	B	B	B	B	B	A	A	A
3525_6	4	45.22	A	A	B	A	A	A	B	B	A	B	B	A	B	B	A	A	A	A	A	A	B	A	B	B	A	A	A	B	B	A	B	B	B	B	B	A	B	B	A	B	B	B	B	B	A	A	A
46396_25	4	45.22	A	A	B	A	A	A	B	B	A	B	B	A	B	B	A	A	A	A	A	A	B	A	B	B	A	A	A	B	B	A	B	B	B	B	B	A	B	B	A	B	B	B	B	B	A	A	A
7600_94	4	46.84	A	A	B	A	A	A	B	B	A	B	B	A	B	B	A	A	A	A	A	A	B	A	B	B	A	A	A	B	B	A	B	B	B	B	B	A	B	B	A	B	B	B	B	B	A	A	A
15251_39	4	46.84	A	A	B	A	A	A	B	B	A	B	B	A	B	B	A	A	A	A	A	A	B	A	B	B	A	A	A	B	B	A	B	B	B	B	B	A	B	B	A	B	B	B	B	B	A	A	A
65938_13	4	47.24	A	A	B	A	A	A	B	B	A	B	B	A	B	B	A	A	A	A	A	A	B	A	B	B	A	A	A	B	B	A	B	B	B	B	B	A	B	B	A	B	B	B	B	B	A	A	A
25828_39	4	47.24	A	A	B	A	A	A	B	B	A	B	B	A	B	B	A	A	A	A	A	A	B	A	B	B	A	A	A	B	B	A	B	B	B	B	B	A	B	B	A	B	B	B	B	B	A	A	A
84065_41	4	52.5	A	A	B	A	A	A	B	B	A	B	B	A	B	B	A	A	A	A	B	A	A	A	B	B	A	A	A	B	B	A	A	B	B	B	B	A	B	B	A	B	A	B	B	B	A	A	A
55626_72	4	54.12	A	A	B	A	A	A	B	B	A	B	B	A	B	B	A	A	A	A	B	A	A	A	B	B	A	A	A	B	B	A	A	B	B	B	B	A	B	B	A	B	A	B	B	B	A	A	A
6809_99	4	54.92	A	A	B	A	A	A	B	B	A	B	B	A	B	B	A	A	A	A	B	A	A	A	B	B	A	B	A	B	B	A	A	B	B	B	B	A	B	B	A	B	A	B	B	B	A	A	A
65588_72	4	56.54	A	A	B	A	A	A	B	B	A	B	B	A	B	B	A	A	A	A	B	A	A	A	B	B	A	B	A	B	B	A	A	B	B	B	B	A	B	B	A	B	A	B	B	B	A	A	A
49016_28	4	62.2	A	A	B	A	A	A	B	B	B	B	B	-	B	B	A	A	A	A	B	A	A	A	B	B	A	B	A	B	B	A	A	B	B	B	B	A	B	B	A	B	A	B	B	B	A	B	A
65776_60	4	62.61	A	A	B	A	A	A	B	B	B	B	B	B	B	B	A	A	A	A	B	A	A	A	B	B	A	B	A	B	B	A	A	B	B	B	B	A	B	B	A	B	A	B	B	B	A	B	A
94998_23	4	65.84	A	A	B	A	B	A	B	B	B	B	B	B	B	B	A	B	A	A	B	A	A	A	B	B	A	B	B	B	B	A	A	B	B	B	B	A	B	B	A	B	A	B	B	B	A	B	A
61804_31	4	66.24	A	A	B	A	B	A	B	B	B	B	B	B	B	B	A	B	A	A	B	A	A	A	B	B	A	B	B	B	B	A	A	B	B	B	B	A	B	B	A	B	A	B	B	B	A	B	A
94695_91	4	66.24	A	A	B	A	B	A	B	B	B	B	B	B	B	B	A	B	A	A	B	A	A	A	B	B	A	B	B	B	B	A	A	B	B	B	B	A	B	B	A	B	A	B	B	B	A	B	A
2720_61	4	66.24	A	A	B	A	B	A	B	B	B	B	B	B	B	B	A	B	A	A	B	A	A	A	B	B	A	B	B	B	B	A	A	B	B	B	B	A	B	B	A	B	A	B	B	B	A	B	A
18612_43	4	66.24	A	A	B	A	B	A	B	B	B	B	B	B	B	B	A	B	A	A	B	A	A	A	B	B	A	B	B	B	B	A	A	B	B	B	B	A	B	B	A	B	A	B	B	B	A	B	A
79447_78	4	66.24	A	A	B	A	B	A	B	B	B	B	B	B	B	B	A	B	A	A	B	A	A	A	B	B	A	B	B	B	B	A	A	B	B	B	B	A	B	B	A	B	A	B	B	B	A	B	A
91415_48	4	66.24	A	A	B	A	B	A	B	B	B	B	B	B	B	B	A	B	A	A	B	A	A	A	B	B	A	B	B	B	B	A	A	B	B	B	B	A	B	B	A	B	A	B	B	B	A	B	A
91415_41	4	66.24	A	A	B	A	B	A	B	B	B	B	B	B	B	B	A	B	A	A	B	A	A	A	B	B	A	B	B	B	B	A	A	B	B	B	B	A	B	B	A	B	A	B	B	B	A	B	A
91415_47	4	66.24	A	A	B	A	B	A	B	B	B	B	B	B	B	B	A	B	A	A	B	A	A	A	B	B	A	B	B	B	B	A	A	B	B	B	B	A	B	B	A	B	A	B	B	B	A	B	A
86901_63	4	66.24	A	A	B	A	B	A	B	B	B	B	B	B	B	B	A	B	A	A	B	A	A	A	B	B	A	B	B	B	B	A	A	B	B	B	B	A	B	B	A	B	A	B	B	B	A	B	A
9874_49	4	66.64	A	A	B	A	B	A	B	B	B	B	B	B	B	B	A	B	A	A	B	A	A	A	B	B	A	B	B	B	B	A	A	B	B	B	B	A	B	B	A	B	A	B	B	B	A	B	A
32959_35	4	66.64	A	A	B	A	B	A	B	B	B	B	B	B	B	B	A	B	A	A	B	A	A	A	B	B	A	B	B	B	B	A	A	B	B	B	B	A	B	B	A	B	A	B	B	B	A	B	A
5532_78	4	67.05	A	A	B	A	B	A	B	B	B	B	B	B	B	B	A	B	A	A	B	A	A	A	-	B	A	B	B	B	B	A	A	B	B	B	B	A	B	B	A	B	A	B	B	B	A	B	A
13203_79	4	67.05	A	A	B	A	B	A	B	B	B	B	B	B	B	B	A	B	A	A	B	A	A	A	-	B	A	B	B	B	B	A	A	B	B	B	B	A	B	B	A	B	A	B	B	B	A	B	A
81273_9	4	72.72	A	A	B	A	B	A	B	B	B	B	B	B	B	B	A	B	A	A	B	A	A	A	-	B	A	B	B	B	B	A	A	B	A	B	B	A	B	B	A	B	A	B	B	B	A	B	A
21774_9	4	73.12	A	A	B	A	B	A	B	B	B	B	B	B	B	B	A	B	A	A	B	A	A	A	-	B	A	B	B	B	B	A	A	B	A	B	B	A	B	B	A	B	A	B	B	B	A	B	A
47485_70	4	73.12	A	A	B	A	B	A	B	B	B	B	B	B	B	B	A	B	A	A	B	A	A	A	-	B	A	B	B	B	B	A	A	B	A	B	B	A	B	B	A	B	A	B	B	B	A	B	A
15613_30	4	73.52	A	A	B	A	B	A	B	B	B	B	B	B	B	B	A	B	A	A	B	A	A	A	A	B	A	B	B	B	B	A	A	B	A	B	B	A	B	B	A	B	A	B	B	B	A	B	A
87780_73	4	73.52	A	A	B	A	B	A	B	B	B	B	B	B	B	B	A	B	A	A	B	A	A	A	A	B	A	B	B	B	B	A	A	B	A	B	B	A	B	B	A	B	A	B	B	B	A	B	A
49173_51	4	73.52	A	A	B	A	B	A	B	B	B	B	B	B	B	B	A	B	A	A	B	A	A	A	A	B	A	B	B	B	B	A	A	B	A	B	B	A	B	B	A	B	A	B	B	B	A	B	A
81629_67	4	73.52	A	A	B	A	B	A	B	B	B	B	B	B	B	B	A	B	A	A	B	A	A	A	A	B	A	B	B	B	B	A	A	B	A	B	B	A	B	B	A	B	A	B	B	B	A	B	A
42407_80	4	73.52	A	A	B	A	B	A	B	B	B	B	B	B	B	B	A	B	A	A	B	A	A	A	A	B	A	B	B	B	B	A	A	B	A	B	B	A	B	B	A	B	A	B	B	B	A	B	A
56990_36	4	73.52	A	A	B	A	B	A	B	B	B	B	B	B	B	B	A	B	A	A	B	A	A	A	A	B	A	B	B	B	B	A	A	B	A	B	B	A	B	B	A	B	A	B	B	B	A	B	A
56990_98	4	73.52	A	A	B	A	B	A	B	B	B	B	B	B	B	B	A	B	A	A	B	A	A	A	A	B	A	B	B	B	B	A	A	B	A	B	B	A	B	B	A	B	A	B	B	B	A	B	A
40055_66	4	73.52	A	A	B	A	B	A	B	B	B	B	B	B	B	B	A	B	A	A	B	A	A	A	A	B	A	B	B	B	B	A	A	B	A	B	B	A	B	B	A	B	A	B	B	B	A	B	A
43908_49	4	73.52	A	A	B	A	B	A	B	B	B	B	B	B	B	B	A	B	A	A	B	A	A	A	A	B	A	B	B	B	B	A	A	B	A	B	B	A	B	B	A	B	A	B	B	B	A	B	A
37724_94	4	73.52	A	A	B	A	B	A	B	B	B	B	B	B	B	B	A	B	A	A	B	A	A	A	A	B	A	B	B	B	B	A	A	B	A	B	B	A	B	B	A	B	A	B	B	B	A	B	A
58139_12	4	73.52	A	A	B	A	B	A	B	B	B	B	B	B	B	B	A	B	A	A	B	A	A	A	A	B	A	B	B	B	B	A	A	B	A	B	B	A	B	B	A	B	A	B	B	B	A	B	A
2433_36	4	73.52	A	A	B	A	B	A	B	B	B	B	B	B	B	B	A	B	A	A	B	A	A	A	A	B	A	B	B	B	B	A	A	B	A	B	B	A	B	B	A	B	A	B	B	B	A	B	A
42407_99	4	73.52	A	A	B	A	B	A	B	B	B	B	B	B	B	B	A	B	A	A	B	A	A	A	A	B	A	B	B	B	B	A	A	B	A	B	B	A	B	B	A	B	A	B	B	B	A	B	A
65809_97	4	74.33	A	A	B	A	B	A	B	B	B	B	B	B	B	B	A	B	A	A	B	A	A	A	A	B	A	B	B	B	B	A	A	-	A	B	B	A	B	B	A	B	A	B	B	B	A	B	A
65809_37	4	74.33	A	A	B	A	B	A	B	B	B	B	B	B	B	B	A	B	A	A	B	A	A	A	A	B	A	B	B	B	B	A	A	-	A	B	B	A	B	B	A	B	A	B	B	B	A	B	A
65507_19	4	75.14	A	A	B	A	B	A	B	B	B	B	B	B	B	B	A	B	A	A	B	A	A	A	A	B	A	B	B	B	B	A	A	A	A	B	B	A	B	B	A	B	A	B	B	B	A	B	A
25952_25	4	75.14	A	A	B	A	B	A	B	B	B	B	B	B	B	B	A	B	A	A	B	A	A	A	A	B	A	B	B	B	B	A	A	A	A	B	B	A	B	B	A	B	A	B	B	B	A	B	A
25952_80	4	75.14	A	A	B	A	B	A	B	B	B	B	B	B	B	B	A	B	A	A	B	A	A	A	A	B	A	B	B	B	B	A	A	A	A	B	B	A	B	B	A	B	A	B	B	B	A	B	A
37948_19	4	75.14	A	A	B	A	B	A	B	B	B	B	B	B	B	B	A	B	A	A	B	A	A	A	A	B	A	B	B	B	B	A	A	A	A	B	B	A	B	B	A	B	A	B	B	B	A	B	A
66295_45	4	75.14	A	A	B	A	B	A	B	B	B	B	B	B	B	B	A	B	A	A	B	A	A	A	A	B	A	B	B	B	B	A	A	A	A	B	B	A	B	B	A	B	A	B	B	B	A	B	A
44082_97	4	75.14	A	A	B	A	B	A	B	B	B	B	B	B	B	B	A	B	A	A	B	A	A	A	A	B	A	B	B	B	B	A	A	A	A	B	B	A	B	B	A	B	A	B	B	B	A	B	A
94212_83	4	75.14	A	A	B	A	B	A	B	B	B	B	B	B	B	B	A	B	A	A	B	A	A	A	A	B	A	B	B	B	B	A	A	A	A	B	B	A	B	B	A	B	A	B	B	B	A	B	A
572_14	4	75.94	A	A	B	A	B	A	B	B	B	B	B	B	B	B	A	B	A	A	B	A	A	A	A	B	A	B	B	B	B	A	A	A	A	B	B	A	B	B	A	B	A	B	B	B	A	B	A
37171_75	4	76.75	A	A	B	A	B	A	B	B	B	B	B	B	B	B	A	B	A	A	B	A	A	A	A	B	A	B	B	B	B	A	A	A	A	B	B	A	B	B	A	B	A	B	B	B	A	B	A
10114_59	4	76.75	A	A	B	A	B	A	B	B	B	B	B	B	B	B	A	B	A	A	B	A	A	A	A	B	A	B	B	B	B	A	A	A	A	B	B	A	B	B	A	B	A	B	B	B	A	B	A
61172_80	4	76.75	A	A	B	A	B	A	B	B	B	B	B	B	B	B	A	B	A	A	B	A	A	A	A	B	A	B	B	B	B	A	A	A	A	B	B	A	B	B	A	B	A	B	B	B	A	B	A
61172_24	4	76.75	A	A	B	A	B	A	B	B	B	B	B	B	B	B	A	B	A	A	B	A	A	A	A	B	A	B	B	B	B	A	A	A	A	B	B	A	B	B	A	B	A	B	B	B	A	B	A
47151_25	4	76.75	A	A	B	A	B	A	B	B	B	B	B	B	B	B	A	B	A	A	B	A	A	A	A	B	A	B	B	B	B	A	A	A	A	B	B	A	B	B	A	B	A	B	B	B	A	B	A
47151_33	4	76.75	A	A	B	A	B	A	B	B	B	B	B	B	B	B	A	B	A	A	B	A	A	A	A	B	A	B	B	B	B	A	A	A	A	B	B	A	B	B	A	B	A	B	B	B	A	B	A
40792_21	4	76.75	A	A	B	A	B	A	B	B	B	B	B	B	B	B	A	B	A	A	B	A	A	A	A	B	A	B	B	B	B	A	A	A	A	B	B	A	B	B	A	B	A	B	B	B	A	B	A
29111_59	4	76.75	A	A	B	A	B	A	B	B	B	B	B	B	B	B	A	B	A	A	B	A	A	A	A	B	A	B	B	B	B	A	A	A	A	B	B	A	B	B	A	B	A	B	B	B	A	B	A
29111_49	4	76.75	A	A	B	A	B	A	B	B	B	B	B	B	B	B	A	B	A	A	B	A	A	A	A	B	A	B	B	B	B	A	A	A	A	B	B	A	B	B	A	B	A	B	B	B	A	B	A
25473_61	4	76.75	A	A	B	A	B	A	B	B	B	B	B	B	B	B	A	B	A	A	B	A	A	A	A	B	A	B	B	B	B	A	A	A	A	B	B	A	B	B	A	B	A	B	B	B	A	B	A
25473_52	4	76.75	A	A	B	A	B	A	B	B	B	B	B	B	B	B	A	B	A	A	B	A	A	A	A	B	A	B	B	B	B	A	A	A	A	B	B	A	B	B	A	B	A	B	B	B	A	B	A
29111_90	4	76.75	A	A	B	A	B	A	B	B	B	B	B	B	B	B	A	B	A	A	B	A	A	A	A	B	A	B	B	B	B	A	A	A	A	B	B	A	B	B	A	B	A	B	B	B	A	B	A
3691_82	4	76.75	A	A	B	A	B	A	B	B	B	B	B	B	B	B	A	B	A	A	B	A	A	A	A	B	A	B	B	B	B	A	A	A	A	B	B	A	B	B	A	B	A	B	B	B	A	B	A
25473_69	4	76.75	A	A	B	A	B	A	B	B	B	B	B	B	B	B	A	B	A	A	B	A	A	A	A	B	A	B	B	B	B	A	A	A	A	B	B	A	B	B	A	B	A	B	B	B	A	B	A
40792_13	4	76.75	A	A	B	A	B	A	B	B	B	B	B	B	B	B	A	B	A	A	B	A	A	A	A	B	A	B	B	B	B	A	A	A	A	B	B	A	B	B	A	B	A	B	B	B	A	B	A
25594_25	4	76.75	A	A	B	A	B	A	B	B	B	B	B	B	B	B	A	B	A	A	B	A	A	A	A	B	A	B	B	B	B	A	A	A	A	B	B	A	B	B	A	B	A	B	B	B	A	B	A
3691_80	4	76.75	A	A	B	A	B	A	B	B	B	B	B	B	B	B	A	B	A	A	B	A	A	A	A	B	A	B	B	B	B	A	A	A	A	B	B	A	B	B	A	B	A	B	B	B	A	B	A
40792_22	4	76.75	A	A	B	A	B	A	B	B	B	B	B	B	B	B	A	B	A	A	B	A	A	A	A	B	A	B	B	B	B	A	A	A	A	B	B	A	B	B	A	B	A	B	B	B	A	B	A
17517_98	4	77.15	A	A	B	A	B	A	B	B	B	B	B	B	B	B	A	B	A	A	B	A	A	-	A	B	A	B	B	B	B	A	A	A	A	B	B	A	B	B	A	B	A	B	B	B	A	B	A
17517_76	4	77.15	A	A	B	A	B	A	B	B	B	B	B	B	B	B	A	B	A	A	B	A	A	-	A	B	A	B	B	B	B	A	A	A	A	B	B	A	B	B	A	B	A	B	B	B	A	B	A
57291_20	4	77.15	A	A	B	A	B	A	B	B	B	B	B	B	B	B	A	B	A	A	B	A	A	-	A	B	A	B	B	B	B	A	A	A	A	B	B	A	B	B	A	B	A	B	B	B	A	B	A
10478_8	4	77.15	A	A	B	A	B	A	B	B	B	B	B	B	B	B	A	B	A	A	B	A	A	-	A	B	A	B	B	B	B	A	A	A	A	B	B	A	B	B	A	B	A	B	B	B	A	B	A
5086_42	4	77.56	A	A	B	A	B	A	B	B	B	B	B	B	B	B	A	B	A	A	B	A	A	-	A	B	A	B	B	B	B	A	A	A	A	B	B	A	B	B	A	B	A	B	B	B	A	B	A
50255_34	4	83.23	A	B	A	A	B	A	B	B	B	B	B	B	B	B	A	B	A	A	B	A	A	B	A	B	A	B	B	B	B	A	A	A	A	B	B	A	B	B	A	B	A	B	B	B	A	B	A
23436_80	4	86.05	A	B	A	A	B	B	B	B	B	B	B	B	B	B	A	B	A	A	B	A	A	B	A	B	A	B	B	B	B	A	A	A	A	B	B	A	B	B	-	B	A	B	B	B	A	B	A
97997_65	4	86.45	A	B	A	A	B	B	B	B	B	B	B	B	B	B	A	B	A	A	B	A	A	B	A	B	A	B	B	B	B	A	A	A	A	B	B	A	B	B	B	B	A	B	B	B	A	B	A
38543_25	4	86.45	A	B	A	A	B	B	B	B	B	B	B	B	B	B	A	B	A	A	B	A	A	B	A	B	A	B	B	B	B	A	A	A	A	B	B	A	B	B	B	B	A	B	B	B	A	B	A
346_20	4	88.07	B	B	A	A	B	B	B	B	B	B	B	B	B	B	A	B	A	A	B	A	A	B	A	B	A	B	B	B	B	A	A	A	A	B	B	A	B	B	B	B	A	B	B	B	A	B	A
86372_26	4	88.07	B	B	A	A	B	B	B	B	B	B	B	B	B	B	A	B	A	A	B	A	A	B	A	B	A	B	B	B	B	A	A	A	A	B	B	A	B	B	B	B	A	B	B	B	A	B	A
35450_58	4	89.68	B	B	A	A	B	B	B	B	B	B	B	B	B	A	A	B	A	A	B	A	A	B	A	B	A	B	B	B	B	A	A	A	A	B	B	A	B	B	B	B	A	B	B	B	A	B	A
54932_61	4	89.68	B	B	A	A	B	B	B	B	B	B	B	B	B	A	A	B	A	A	B	A	A	B	A	B	A	B	B	B	B	A	A	A	A	B	B	A	B	B	B	B	A	B	B	B	A	B	A
89858_43	4	89.68	B	B	A	A	B	B	B	B	B	B	B	B	B	A	A	B	A	A	B	A	A	B	A	B	A	B	B	B	B	A	A	A	A	B	B	A	B	B	B	B	A	B	B	B	A	B	A
89858_65	4	89.68	B	B	A	A	B	B	B	B	B	B	B	B	B	A	A	B	A	A	B	A	A	B	A	B	A	B	B	B	B	A	A	A	A	B	B	A	B	B	B	B	A	B	B	B	A	B	A
73694_72	4	89.68	B	B	A	A	B	B	B	B	B	B	B	B	B	A	A	B	A	A	B	A	A	B	A	B	A	B	B	B	B	A	A	A	A	B	B	A	B	B	B	B	A	B	B	B	A	B	A
46533_9	4	90.08	B	B	A	A	B	B	B	B	B	B	B	B	B	A	A	B	A	A	B	A	A	B	A	B	A	B	B	B	B	A	A	A	A	B	B	A	B	B	B	B	A	B	B	B	A	B	A
63587_64	4	90.08	B	B	A	A	B	B	B	B	B	B	B	B	B	A	A	B	A	A	B	A	A	B	A	B	A	B	B	B	B	A	A	A	A	B	B	A	B	B	B	B	A	B	B	B	A	B	A
63587_31	4	90.08	B	B	A	A	B	B	B	B	B	B	B	B	B	A	A	B	A	A	B	A	A	B	A	B	A	B	B	B	B	A	A	A	A	B	B	A	B	B	B	B	A	B	B	B	A	B	A
98354_75	4	90.49	B	B	A	A	B	B	B	B	B	B	B	B	B	A	A	B	A	A	B	A	A	B	A	B	A	B	B	B	B	A	A	A	A	B	B	A	B	B	B	B	A	B	B	B	A	B	A
49374_19	4	90.49	B	B	A	A	B	B	B	B	B	B	B	B	B	A	A	B	A	A	B	A	A	B	A	B	A	B	B	B	B	A	A	A	A	B	B	A	B	B	B	B	A	B	B	B	A	B	A
13211_32	4	90.49	B	B	A	A	B	B	B	B	B	B	B	B	B	A	A	B	A	A	B	A	A	B	A	B	A	B	B	B	B	A	A	A	A	B	B	A	B	B	B	B	A	B	B	B	A	B	A
84404_41	4	90.49	B	B	A	A	B	B	B	B	B	B	B	B	B	A	A	B	A	A	B	A	A	B	A	B	A	B	B	B	B	A	A	A	A	B	B	A	B	B	B	B	A	B	B	B	A	B	A
97897_29	4	90.89	B	B	A	A	B	B	B	B	B	B	B	B	B	A	A	B	A	A	B	A	A	B	A	B	A	B	B	B	B	A	A	A	A	B	B	A	B	B	B	B	A	B	B	B	A	B	A
20916_68	4	93.31	B	B	A	A	B	B	B	B	B	B	B	B	B	A	A	B	A	A	B	A	A	B	A	B	A	B	B	B	B	A	A	A	A	B	B	A	B	B	B	B	A	B	B	B	A	B	A
70996_24	4	98.17	B	B	A	A	B	B	B	A	A	B	B	B	B	A	A	B	A	A	B	A	A	B	A	B	-	B	B	A	B	A	A	A	A	B	B	A	B	B	B	B	A	B	B	B	A	B	A
35402_89	4	104.24	B	B	A	A	B	B	B	A	A	B	B	B	B	A	A	B	A	A	B	A	A	B	A	B	B	B	B	A	A	A	A	A	A	A	B	A	B	B	B	B	B	B	B	B	A	B	A
58661_18	4	105.05	B	B	A	A	B	B	B	A	A	B	B	B	B	A	A	B	A	A	B	A	A	B	A	B	B	B	B	A	A	A	A	A	A	A	B	A	B	B	B	B	B	B	B	B	A	B	A
4779_6	4	107.07	B	B	A	A	B	B	B	A	A	B	-	B	B	A	A	B	A	A	B	A	A	B	A	B	B	B	B	A	A	A	A	A	A	A	B	A	B	B	B	B	B	B	B	B	A	B	A
4779_48	4	107.07	B	B	A	A	B	B	B	A	A	B	-	B	B	A	A	B	A	A	B	A	A	B	A	B	B	B	B	A	A	A	A	A	A	A	B	A	B	B	B	B	B	B	B	B	A	B	A
63642_89	4	107.07	B	B	A	A	B	B	B	A	A	B	-	B	B	A	A	B	A	A	B	A	A	B	A	B	B	B	B	A	A	A	A	A	A	A	B	A	B	B	B	B	B	B	B	B	A	B	A
59698_99	4	107.47	B	B	A	A	B	B	B	A	A	B	A	B	B	A	A	B	A	A	B	A	A	B	A	B	B	B	B	A	A	A	A	A	A	A	B	A	B	B	B	B	B	B	B	B	A	B	A
38102_7	4	107.47	B	B	A	A	B	B	B	A	A	B	A	B	B	A	A	B	A	A	B	A	A	B	A	B	B	B	B	A	A	A	A	A	A	A	B	A	B	B	B	B	B	B	B	B	A	B	A
38102_61	4	107.47	B	B	A	A	B	B	B	A	A	B	A	B	B	A	A	B	A	A	B	A	A	B	A	B	B	B	B	A	A	A	A	A	A	A	B	A	B	B	B	B	B	B	B	B	A	B	A
54270_68	4	107.47	B	B	A	A	B	B	B	A	A	B	A	B	B	A	A	B	A	A	B	A	A	B	A	B	B	B	B	A	A	A	A	A	A	A	B	A	B	B	B	B	B	B	B	B	A	B	A
43747_5	4	107.47	B	B	A	A	B	B	B	A	A	B	A	B	B	A	A	B	A	A	B	A	A	B	A	B	B	B	B	A	A	A	A	A	A	A	B	A	B	B	B	B	B	B	B	B	A	B	A
43747_71	4	107.47	B	B	A	A	B	B	B	A	A	B	A	B	B	A	A	B	A	A	B	A	A	B	A	B	B	B	B	A	A	A	A	A	A	A	B	A	B	B	B	B	B	B	B	B	A	B	A
72298_94	4	108.68	B	B	A	A	B	B	B	A	A	B	A	B	B	A	A	B	A	A	A	A	A	B	A	B	B	B	B	A	A	A	A	A	A	A	B	A	B	B	B	B	B	B	B	B	A	B	A
26029_92	4	116.4	B	B	A	A	B	B	B	A	A	-	A	B	B	A	A	B	A	A	A	B	A	B	A	B	B	A	B	A	A	A	A	A	A	A	B	A	B	A	B	B	B	B	B	A	A	B	A
26029_84	4	116.4	B	B	A	A	B	B	B	A	A	-	A	B	B	A	A	B	A	A	A	B	A	B	A	B	B	A	B	A	A	A	A	A	A	A	B	A	B	A	B	B	B	B	B	A	A	B	A
26486_89	4	116.4	B	B	A	A	B	B	B	A	A	-	A	B	B	A	A	B	A	A	A	B	A	B	A	B	B	A	B	A	A	A	A	A	A	A	B	A	B	A	B	B	B	B	B	A	A	B	A
26486_90	4	116.4	B	B	A	A	B	B	B	A	A	-	A	B	B	A	A	B	A	A	A	B	A	B	A	B	B	A	B	A	A	A	A	A	A	A	B	A	B	A	B	B	B	B	B	A	A	B	A
52888_15	4	116.81	B	B	A	A	B	B	B	A	A	A	A	B	B	A	A	B	A	A	A	B	A	B	A	B	B	A	B	A	A	A	A	A	A	A	B	A	B	A	B	B	B	B	B	A	A	B	A
52888_27	4	116.81	B	B	A	A	B	B	B	A	A	A	A	B	B	A	A	B	A	A	A	B	A	B	A	B	B	A	B	A	A	A	A	A	A	A	B	A	B	A	B	B	B	B	B	A	A	B	A
52888_28	4	116.81	B	B	A	A	B	B	B	A	A	A	A	B	B	A	A	B	A	A	A	B	A	B	A	B	B	A	B	A	A	A	A	A	A	A	B	A	B	A	B	B	B	B	B	A	A	B	A
74742_47	4	116.81	B	B	A	A	B	B	B	A	A	A	A	B	B	A	A	B	A	A	A	B	A	B	A	B	B	A	B	A	A	A	A	A	A	A	B	A	B	A	B	B	B	B	B	A	A	B	A
74742_46	4	116.81	B	B	A	A	B	B	B	A	A	A	A	B	B	A	A	B	A	A	A	B	A	B	A	B	B	A	B	A	A	A	A	A	A	A	B	A	B	A	B	B	B	B	B	A	A	B	A
83771_34	4	117.21	B	B	A	A	B	B	B	A	A	A	A	B	B	A	A	B	A	A	A	B	A	B	A	B	B	A	B	A	A	A	A	A	A	A	B	A	B	A	B	B	B	B	B	A	A	B	A
56064_34	4	117.21	B	B	A	A	B	B	B	A	A	A	A	B	B	A	A	B	A	A	A	B	A	B	A	B	B	A	B	A	A	A	A	A	A	A	B	A	B	A	B	B	B	B	B	A	A	B	A
30880_54	4	117.21	B	B	A	A	B	B	B	A	A	A	A	B	B	A	A	B	A	A	A	B	A	B	A	B	B	A	B	A	A	A	A	A	A	A	B	A	B	A	B	B	B	B	B	A	A	B	A
9914_82	4	117.21	B	B	A	A	B	B	B	A	A	A	A	B	B	A	A	B	A	A	A	B	A	B	A	B	B	A	B	A	A	A	A	A	A	A	B	A	B	A	B	B	B	B	B	A	A	B	A
76508_45	4	117.21	B	B	A	A	B	B	B	A	A	A	A	B	B	A	A	B	A	A	A	B	A	B	A	B	B	A	B	A	A	A	A	A	A	A	B	A	B	A	B	B	B	B	B	A	A	B	A
50142_82	4	117.21	B	B	A	A	B	B	B	A	A	A	A	B	B	A	A	B	A	A	A	B	A	B	A	B	B	A	B	A	A	A	A	A	A	A	B	A	B	A	B	B	B	B	B	A	A	B	A
50142_95	4	117.21	B	B	A	A	B	B	B	A	A	A	A	B	B	A	A	B	A	A	A	B	A	B	A	B	B	A	B	A	A	A	A	A	A	A	B	A	B	A	B	B	B	B	B	A	A	B	A
50142_83	4	117.21	B	B	A	A	B	B	B	A	A	A	A	B	B	A	A	B	A	A	A	B	A	B	A	B	B	A	B	A	A	A	A	A	A	A	B	A	B	A	B	B	B	B	B	A	A	B	A
64188_6	4	117.21	B	B	A	A	B	B	B	A	A	A	A	B	B	A	A	B	A	A	A	B	A	B	A	B	B	A	B	A	A	A	A	A	A	A	B	A	B	A	B	B	B	B	B	A	A	B	A
90479_83	4	117.21	B	B	A	A	B	B	B	A	A	A	A	B	B	A	A	B	A	A	A	B	A	B	A	B	B	A	B	A	A	A	A	A	A	A	B	A	B	A	B	B	B	B	B	A	A	B	A
90479_85	4	117.21	B	B	A	A	B	B	B	A	A	A	A	B	B	A	A	B	A	A	A	B	A	B	A	B	B	A	B	A	A	A	A	A	A	A	B	A	B	A	B	B	B	B	B	A	A	B	A
2042_79	4	117.21	B	B	A	A	B	B	B	A	A	A	A	B	B	A	A	B	A	A	A	B	A	B	A	B	B	A	B	A	A	A	A	A	A	A	B	A	B	A	B	B	B	B	B	A	A	B	A
43814_77	4	117.21	B	B	A	A	B	B	B	A	A	A	A	B	B	A	A	B	A	A	A	B	A	B	A	B	B	A	B	A	A	A	A	A	A	A	B	A	B	A	B	B	B	B	B	A	A	B	A
43814_27	4	117.21	B	B	A	A	B	B	B	A	A	A	A	B	B	A	A	B	A	A	A	B	A	B	A	B	B	A	B	A	A	A	A	A	A	A	B	A	B	A	B	B	B	B	B	A	A	B	A
31198_99	4	117.21	B	B	A	A	B	B	B	A	A	A	A	B	B	A	A	B	A	A	A	B	A	B	A	B	B	A	B	A	A	A	A	A	A	A	B	A	B	A	B	B	B	B	B	A	A	B	A
18749_12	5	0	B	B	A	B	B	A	A	A	A	B	A	B	A	B	A	B	B	A	A	A	B	B	B	B	B	B	A	A	B	B	B	B	B	A	A	A	B	A	B	A	B	B	B	B	A	A	B
57675_48	5	0	B	B	A	B	B	A	A	A	A	B	A	B	A	B	A	B	B	A	A	A	B	B	B	B	B	B	A	A	B	B	B	B	B	A	A	A	B	A	B	A	B	B	B	B	A	A	B
8324_99	5	0	B	B	A	B	B	A	A	A	A	B	A	B	A	B	A	B	B	A	A	A	B	B	B	B	B	B	A	A	B	B	B	B	B	A	A	A	B	A	B	A	B	B	B	B	A	A	B
57859_84	5	0	B	B	A	B	B	A	A	A	A	B	A	B	A	B	A	B	B	A	A	A	B	B	B	B	B	B	A	A	B	B	B	B	B	A	A	A	B	A	B	A	B	B	B	B	A	A	B
50368_75	5	0	B	B	A	B	B	A	A	A	A	B	A	B	A	B	A	B	B	A	A	A	B	B	B	B	B	B	A	A	B	B	B	B	B	A	A	A	B	A	B	A	B	B	B	B	A	A	B
50368_69	5	0	B	B	A	B	B	A	A	A	A	B	A	B	A	B	A	B	B	A	A	A	B	B	B	B	B	B	A	A	B	B	B	B	B	A	A	A	B	A	B	A	B	B	B	B	A	A	B
50368_94	5	0	B	B	A	B	B	A	A	A	A	B	A	B	A	B	A	B	B	A	A	A	B	B	B	B	B	B	A	A	B	B	B	B	B	A	A	A	B	A	B	A	B	B	B	B	A	A	B
38233_26	5	0	B	B	A	B	B	A	A	A	A	B	A	B	A	B	A	B	B	A	A	A	B	B	B	B	B	B	A	A	B	B	B	B	B	A	A	A	B	A	B	A	B	B	B	B	A	A	B
79757_38	5	0	B	B	A	B	B	A	A	A	A	B	A	B	A	B	A	B	B	A	A	A	B	B	B	B	B	B	A	A	B	B	B	B	B	A	A	A	B	A	B	A	B	B	B	B	A	A	B
38233_56	5	0	B	B	A	B	B	A	A	A	A	B	A	B	A	B	A	B	B	A	A	A	B	B	B	B	B	B	A	A	B	B	B	B	B	A	A	A	B	A	B	A	B	B	B	B	A	A	B
94301_82	5	1.61	B	B	A	B	B	A	A	A	A	B	A	B	A	B	A	B	B	A	A	A	B	B	B	B	B	B	A	A	A	B	B	B	B	A	A	A	B	A	B	A	B	B	B	B	A	A	B
2041_63	5	1.61	B	B	A	B	B	A	A	A	A	B	A	B	A	B	A	B	B	A	A	A	B	B	B	B	B	B	A	A	A	B	B	B	B	A	A	A	B	A	B	A	B	B	B	B	A	A	B
91921_80	5	2.42	B	B	A	B	B	A	A	A	A	B	A	B	A	B	A	B	B	A	A	A	B	B	B	B	B	B	A	A	A	B	B	B	B	A	A	A	B	A	B	A	B	B	B	B	A	A	B
47216_64	5	2.42	B	B	A	B	B	A	A	A	A	B	A	B	A	B	A	B	B	A	A	A	B	B	B	B	B	B	A	A	A	B	B	B	B	A	A	A	B	A	B	A	B	B	B	B	A	A	B
7658_93	5	3.23	B	B	A	B	B	A	A	A	A	B	A	B	A	B	A	B	B	A	A	A	B	B	B	B	B	B	A	A	A	B	B	B	B	A	A	A	B	A	B	A	A	B	B	B	A	A	B
2995_58	5	3.23	B	B	A	B	B	A	A	A	A	B	A	B	A	B	A	B	B	A	A	A	B	B	B	B	B	B	A	A	A	B	B	B	B	A	A	A	B	A	B	A	A	B	B	B	A	A	B
2995_63	5	3.23	B	B	A	B	B	A	A	A	A	B	A	B	A	B	A	B	B	A	A	A	B	B	B	B	B	B	A	A	A	B	B	B	B	A	A	A	B	A	B	A	A	B	B	B	A	A	B
5040_26	5	3.23	B	B	A	B	B	A	A	A	A	B	A	B	A	B	A	B	B	A	A	A	B	B	B	B	B	B	A	A	A	B	B	B	B	A	A	A	B	A	B	A	A	B	B	B	A	A	B
20366_18	5	3.23	B	B	A	B	B	A	A	A	A	B	A	B	A	B	A	B	B	A	A	A	B	B	B	B	B	B	A	A	A	B	B	B	B	A	A	A	B	A	B	A	A	B	B	B	A	A	B
5870_44	5	4.03	B	B	A	B	B	A	A	A	A	B	A	B	A	B	A	B	B	A	A	A	B	B	B	B	B	B	B	A	A	B	B	B	B	A	A	A	B	A	B	A	A	B	B	B	A	A	B
26267_16	5	5.24	B	B	A	B	B	A	A	A	A	B	A	B	A	B	-	B	B	A	A	A	B	B	B	B	B	B	B	A	A	B	B	B	B	A	A	A	B	A	B	A	A	B	B	B	A	A	B
87208_73	5	5.65	B	B	A	B	B	A	A	A	A	B	A	B	A	B	B	B	B	A	A	A	B	B	B	B	B	B	B	A	A	B	B	B	B	A	A	A	B	A	B	A	A	B	B	B	A	A	B
55524_23	5	5.65	B	B	A	B	B	A	A	A	A	B	A	B	A	B	B	B	B	A	A	A	B	B	B	B	B	B	B	A	A	B	B	B	B	A	A	A	B	A	B	A	A	B	B	B	A	A	B
25950_33	5	5.65	B	B	A	B	B	A	A	A	A	B	A	B	A	B	B	B	B	A	A	A	B	B	B	B	B	B	B	A	A	B	B	B	B	A	A	A	B	A	B	A	A	B	B	B	A	A	B
25868_69	5	5.65	B	B	A	B	B	A	A	A	A	B	A	B	A	B	B	B	B	A	A	A	B	B	B	B	B	B	B	A	A	B	B	B	B	A	A	A	B	A	B	A	A	B	B	B	A	A	B
54022_27	5	5.65	B	B	A	B	B	A	A	A	A	B	A	B	A	B	B	B	B	A	A	A	B	B	B	B	B	B	B	A	A	B	B	B	B	A	A	A	B	A	B	A	A	B	B	B	A	A	B
47483_85	5	5.65	B	B	A	B	B	A	A	A	A	B	A	B	A	B	B	B	B	A	A	A	B	B	B	B	B	B	B	A	A	B	B	B	B	A	A	A	B	A	B	A	A	B	B	B	A	A	B
59274_18	5	5.65	B	B	A	B	B	A	A	A	A	B	A	B	A	B	B	B	B	A	A	A	B	B	B	B	B	B	B	A	A	B	B	B	B	A	A	A	B	A	B	A	A	B	B	B	A	A	B
20076_69	5	6.05	B	B	A	B	B	A	A	A	A	B	A	B	A	B	B	B	B	A	A	A	B	B	B	B	B	B	B	A	A	B	B	B	B	A	A	A	B	A	B	A	A	B	B	B	A	A	B
38198_78	5	6.05	B	B	A	B	B	A	A	A	A	B	A	B	A	B	B	B	B	A	A	A	B	B	B	B	B	B	B	A	A	B	B	B	B	A	A	A	B	A	B	A	A	B	B	B	A	A	B
93231_5	5	7.26	B	B	A	B	B	A	A	A	A	B	A	B	A	B	B	B	B	A	A	A	B	B	B	B	B	B	B	A	A	B	B	B	B	A	A	A	B	A	B	A	A	B	B	B	A	A	B
28312_41	5	10.08	B	B	A	B	B	A	A	A	A	B	A	B	A	B	B	B	B	A	A	A	B	B	B	B	A	B	B	A	A	B	B	B	B	A	A	A	B	A	B	A	A	B	B	B	A	A	B
2857_78	5	10.89	B	B	A	B	B	A	A	A	A	B	A	B	A	B	B	B	B	A	A	A	B	-	B	B	A	B	B	A	A	B	B	B	B	A	A	A	B	A	B	A	A	B	B	B	A	A	B
42250_80	5	11.29	B	B	A	B	B	A	A	A	A	B	A	B	A	B	B	B	B	A	A	A	B	A	B	B	A	B	B	A	A	B	B	B	B	A	A	A	B	A	B	A	A	B	B	B	A	A	B
42250_83	5	11.29	B	B	A	B	B	A	A	A	A	B	A	B	A	B	B	B	B	A	A	A	B	A	B	B	A	B	B	A	A	B	B	B	B	A	A	A	B	A	B	A	A	B	B	B	A	A	B
87191_74	5	11.29	B	B	A	B	B	A	A	A	A	B	A	B	A	B	B	B	B	A	A	A	B	A	B	B	A	B	B	A	A	B	B	B	B	A	A	A	B	A	B	A	A	B	B	B	A	A	B
77789_75	5	11.29	B	B	A	B	B	A	A	A	A	B	A	B	A	B	B	B	B	A	A	A	B	A	B	B	A	B	B	A	A	B	B	B	B	A	A	A	B	A	B	A	A	B	B	B	A	A	B
51724_57	5	11.29	B	B	A	B	B	A	A	A	A	B	A	B	A	B	B	B	B	A	A	A	B	A	B	B	A	B	B	A	A	B	B	B	B	A	A	A	B	A	B	A	A	B	B	B	A	A	B
4059_82	5	12.91	B	B	A	B	B	A	A	A	A	B	A	B	A	B	B	B	B	A	A	A	A	A	B	B	A	B	B	A	A	B	B	B	B	A	A	A	B	A	B	A	A	B	B	B	A	A	B
94200_59	5	12.91	B	B	A	B	B	A	A	A	A	B	A	B	A	B	B	B	B	A	A	A	A	A	B	B	A	B	B	A	A	B	B	B	B	A	A	A	B	A	B	A	A	B	B	B	A	A	B
42901_21	5	13.31	B	B	A	B	B	A	A	A	A	B	A	B	A	B	B	-	B	A	A	A	A	A	B	B	A	B	B	A	A	B	B	B	B	A	A	A	B	A	B	A	A	B	B	B	A	A	B
5981_59	5	13.71	B	B	A	B	B	A	A	A	A	B	A	B	A	B	B	A	B	A	A	A	A	A	B	B	A	B	B	A	A	B	B	B	B	A	A	A	B	A	B	A	A	B	B	B	A	A	B
4749_68	5	13.71	B	B	A	B	B	A	A	A	A	B	A	B	A	B	B	A	B	A	A	A	A	A	B	B	A	B	B	A	A	B	B	B	B	A	A	A	B	A	B	A	A	B	B	B	A	A	B
2634_78	5	13.71	B	B	A	B	B	A	A	A	A	B	A	B	A	B	B	A	B	A	A	A	A	A	B	B	A	B	B	A	A	B	B	B	B	A	A	A	B	A	B	A	A	B	B	B	A	A	B
5784_87	5	13.71	B	B	A	B	B	A	A	A	A	B	A	B	A	B	B	A	B	A	A	A	A	A	B	B	A	B	B	A	A	B	B	B	B	A	A	A	B	A	B	A	A	B	B	B	A	A	B
5784_48	5	13.71	B	B	A	B	B	A	A	A	A	B	A	B	A	B	B	A	B	A	A	A	A	A	B	B	A	B	B	A	A	B	B	B	B	A	A	A	B	A	B	A	A	B	B	B	A	A	B
57044_14	5	13.71	B	B	A	B	B	A	A	A	A	B	A	B	A	B	B	A	B	A	A	A	A	A	B	B	A	B	B	A	A	B	B	B	B	A	A	A	B	A	B	A	A	B	B	B	A	A	B
61316_48	5	13.71	B	B	A	B	B	A	A	A	A	B	A	B	A	B	B	A	B	A	A	A	A	A	B	B	A	B	B	A	A	B	B	B	B	A	A	A	B	A	B	A	A	B	B	B	A	A	B
94601_35	5	13.71	B	B	A	B	B	A	A	A	A	B	A	B	A	B	B	A	B	A	A	A	A	A	B	B	A	B	B	A	A	B	B	B	B	A	A	A	B	A	B	A	A	B	B	B	A	A	B
65666_75	5	13.71	B	B	A	B	B	A	A	A	A	B	A	B	A	B	B	A	B	A	A	A	A	A	B	B	A	B	B	A	A	B	B	B	B	A	A	A	B	A	B	A	A	B	B	B	A	A	B
50312_17	5	14.12	B	B	A	B	B	A	A	A	A	B	A	B	A	B	B	A	B	A	A	A	A	A	B	B	A	B	B	A	A	B	B	B	B	A	A	A	B	A	-	A	A	B	B	B	A	A	B
50312_53	5	14.12	B	B	A	B	B	A	A	A	A	B	A	B	A	B	B	A	B	A	A	A	A	A	B	B	A	B	B	A	A	B	B	B	B	A	A	A	B	A	-	A	A	B	B	B	A	A	B
57_39	5	16.94	B	B	A	B	B	A	A	A	B	B	A	B	A	B	B	A	B	A	A	A	A	A	B	B	A	B	B	A	A	B	B	B	B	A	A	A	B	A	A	A	A	B	B	B	A	A	B
17842_65	5	18.15	B	B	A	B	B	A	A	A	B	B	A	B	A	B	B	A	B	A	A	A	A	A	B	B	A	B	B	A	A	B	B	B	B	A	A	A	B	A	A	A	A	B	A	B	A	A	B
93593_41	5	18.56	B	B	A	B	B	A	A	A	B	B	A	B	A	B	B	A	B	A	A	A	A	A	B	B	A	B	B	A	A	B	B	B	B	A	A	A	B	A	A	A	A	B	A	B	A	A	B
93593_14	5	18.56	B	B	A	B	B	A	A	A	B	B	A	B	A	B	B	A	B	A	A	A	A	A	B	B	A	B	B	A	A	B	B	B	B	A	A	A	B	A	A	A	A	B	A	B	A	A	B
12537_61	5	18.56	B	B	A	B	B	A	A	A	B	B	A	B	A	B	B	A	B	A	A	A	A	A	B	B	A	B	B	A	A	B	B	B	B	A	A	A	B	A	A	A	A	B	A	B	A	A	B
73012_66	5	19.36	B	B	A	B	B	A	A	A	B	B	A	B	A	B	B	A	B	A	A	A	A	A	B	B	A	B	B	A	A	B	B	B	B	A	A	A	B	A	A	A	A	B	A	B	A	A	B
3282_87	5	19.36	B	B	A	B	B	A	A	A	B	B	A	B	A	B	B	A	B	A	A	A	A	A	B	B	A	B	B	A	A	B	B	B	B	A	A	A	B	A	A	A	A	B	A	B	A	A	B
3282_45	5	19.36	B	B	A	B	B	A	A	A	B	B	A	B	A	B	B	A	B	A	A	A	A	A	B	B	A	B	B	A	A	B	B	B	B	A	A	A	B	A	A	A	A	B	A	B	A	A	B
91799_85	5	19.36	B	B	A	B	B	A	A	A	B	B	A	B	A	B	B	A	B	A	A	A	A	A	B	B	A	B	B	A	A	B	B	B	B	A	A	A	B	A	A	A	A	B	A	B	A	A	B
6500_20	5	23.4	B	B	A	B	B	A	A	A	B	B	A	A	A	B	B	A	B	A	A	A	A	A	B	B	A	B	B	A	A	B	B	B	B	A	A	A	B	A	A	A	A	B	A	A	A	A	B
88077_34	5	25.02	B	B	A	B	A	A	A	A	B	B	A	A	A	B	B	A	B	A	A	A	A	A	B	B	A	B	B	A	A	B	B	B	B	A	A	A	B	A	A	A	A	B	A	A	A	A	B
89514_84	5	28.25	B	B	A	B	A	A	A	A	B	B	A	A	A	B	B	A	B	A	A	A	A	A	B	B	A	B	B	B	A	B	B	B	B	A	A	A	B	A	A	A	A	B	A	A	A	B	B
89514_72	5	28.25	B	B	A	B	A	A	A	A	B	B	A	A	A	B	B	A	B	A	A	A	A	A	B	B	A	B	B	B	A	B	B	B	B	A	A	A	B	A	A	A	A	B	A	A	A	B	B
61594_17	5	29.86	B	B	A	B	A	A	A	A	B	B	A	A	A	B	B	A	B	A	A	A	A	A	B	B	A	B	B	B	A	B	B	B	B	A	A	A	B	A	A	A	A	B	A	A	A	B	B
23980_92	5	30.67	B	B	A	B	A	A	A	A	B	B	A	A	A	B	B	A	B	A	A	A	A	A	B	B	A	B	B	B	A	B	B	A	B	A	A	A	B	A	A	A	A	B	A	A	A	B	B
23980_99	5	30.67	B	B	A	B	A	A	A	A	B	B	A	A	A	B	B	A	B	A	A	A	A	A	B	B	A	B	B	B	A	B	B	A	B	A	A	A	B	A	A	A	A	B	A	A	A	B	B
7873_10	5	30.67	B	B	A	B	A	A	A	A	B	B	A	A	A	B	B	A	B	A	A	A	A	A	B	B	A	B	B	B	A	B	B	A	B	A	A	A	B	A	A	A	A	B	A	A	A	B	B
6520_89	5	30.67	B	B	A	B	A	A	A	A	B	B	A	A	A	B	B	A	B	A	A	A	A	A	B	B	A	B	B	B	A	B	B	A	B	A	A	A	B	A	A	A	A	B	A	A	A	B	B
44257_19	5	30.67	B	B	A	B	A	A	A	A	B	B	A	A	A	B	B	A	B	A	A	A	A	A	B	B	A	B	B	B	A	B	B	A	B	A	A	A	B	A	A	A	A	B	A	A	A	B	B
39618_77	5	30.67	B	B	A	B	A	A	A	A	B	B	A	A	A	B	B	A	B	A	A	A	A	A	B	B	A	B	B	B	A	B	B	A	B	A	A	A	B	A	A	A	A	B	A	A	A	B	B
39618_51	5	30.67	B	B	A	B	A	A	A	A	B	B	A	A	A	B	B	A	B	A	A	A	A	A	B	B	A	B	B	B	A	B	B	A	B	A	A	A	B	A	A	A	A	B	A	A	A	B	B
39618_92	5	30.67	B	B	A	B	A	A	A	A	B	B	A	A	A	B	B	A	B	A	A	A	A	A	B	B	A	B	B	B	A	B	B	A	B	A	A	A	B	A	A	A	A	B	A	A	A	B	B
88639_23	5	31.07	B	B	A	B	A	A	A	A	B	B	A	A	A	B	B	A	B	A	A	A	A	A	B	B	A	B	B	B	A	B	B	A	B	A	A	A	B	-	A	A	A	B	A	A	A	B	B
88079_38	5	31.88	B	B	A	B	A	A	A	A	B	B	A	A	-	B	B	A	B	A	A	A	A	A	B	B	A	B	B	B	A	B	B	A	B	A	A	A	B	B	A	A	A	B	A	A	A	B	B
34736_75	5	32.28	B	B	A	B	A	A	A	A	B	B	A	A	B	B	B	A	B	A	A	A	A	A	B	B	A	B	B	B	A	B	B	A	B	A	A	A	B	B	A	A	A	B	A	A	A	B	B
67738_83	5	32.28	B	B	A	B	A	A	A	A	B	B	A	A	B	B	B	A	B	A	A	A	A	A	B	B	A	B	B	B	A	B	B	A	B	A	A	A	B	B	A	A	A	B	A	A	A	B	B
49026_63	5	32.28	B	B	A	B	A	A	A	A	B	B	A	A	B	B	B	A	B	A	A	A	A	A	B	B	A	B	B	B	A	B	B	A	B	A	A	A	B	B	A	A	A	B	A	A	A	B	B
6096_38	5	32.28	B	B	A	B	A	A	A	A	B	B	A	A	B	B	B	A	B	A	A	A	A	A	B	B	A	B	B	B	A	B	B	A	B	A	A	A	B	B	A	A	A	B	A	A	A	B	B
67093_39	5	32.28	B	B	A	B	A	A	A	A	B	B	A	A	B	B	B	A	B	A	A	A	A	A	B	B	A	B	B	B	A	B	B	A	B	A	A	A	B	B	A	A	A	B	A	A	A	B	B
60051_72	5	32.28	B	B	A	B	A	A	A	A	B	B	A	A	B	B	B	A	B	A	A	A	A	A	B	B	A	B	B	B	A	B	B	A	B	A	A	A	B	B	A	A	A	B	A	A	A	B	B
60051_49	5	32.28	B	B	A	B	A	A	A	A	B	B	A	A	B	B	B	A	B	A	A	A	A	A	B	B	A	B	B	B	A	B	B	A	B	A	A	A	B	B	A	A	A	B	A	A	A	B	B
92430_29	5	32.28	B	B	A	B	A	A	A	A	B	B	A	A	B	B	B	A	B	A	A	A	A	A	B	B	A	B	B	B	A	B	B	A	B	A	A	A	B	B	A	A	A	B	A	A	A	B	B
39542_43	5	32.28	B	B	A	B	A	A	A	A	B	B	A	A	B	B	B	A	B	A	A	A	A	A	B	B	A	B	B	B	A	B	B	A	B	A	A	A	B	B	A	A	A	B	A	A	A	B	B
91918_12	5	32.28	B	B	A	B	A	A	A	A	B	B	A	A	B	B	B	A	B	A	A	A	A	A	B	B	A	B	B	B	A	B	B	A	B	A	A	A	B	B	A	A	A	B	A	A	A	B	B
62234_86	5	32.28	B	B	A	B	A	A	A	A	B	B	A	A	B	B	B	A	B	A	A	A	A	A	B	B	A	B	B	B	A	B	B	A	B	A	A	A	B	B	A	A	A	B	A	A	A	B	B
1489_46	5	32.28	B	B	A	B	A	A	A	A	B	B	A	A	B	B	B	A	B	A	A	A	A	A	B	B	A	B	B	B	A	B	B	A	B	A	A	A	B	B	A	A	A	B	A	A	A	B	B
449_102	5	32.28	B	B	A	B	A	A	A	A	B	B	A	A	B	B	B	A	B	A	A	A	A	A	B	B	A	B	B	B	A	B	B	A	B	A	A	A	B	B	A	A	A	B	A	A	A	B	B
449_74	5	32.28	B	B	A	B	A	A	A	A	B	B	A	A	B	B	B	A	B	A	A	A	A	A	B	B	A	B	B	B	A	B	B	A	B	A	A	A	B	B	A	A	A	B	A	A	A	B	B
449_12	5	32.28	B	B	A	B	A	A	A	A	B	B	A	A	B	B	B	A	B	A	A	A	A	A	B	B	A	B	B	B	A	B	B	A	B	A	A	A	B	B	A	A	A	B	A	A	A	B	B
11545_13	5	32.28	B	B	A	B	A	A	A	A	B	B	A	A	B	B	B	A	B	A	A	A	A	A	B	B	A	B	B	B	A	B	B	A	B	A	A	A	B	B	A	A	A	B	A	A	A	B	B
72402_6	5	32.28	B	B	A	B	A	A	A	A	B	B	A	A	B	B	B	A	B	A	A	A	A	A	B	B	A	B	B	B	A	B	B	A	B	A	A	A	B	B	A	A	A	B	A	A	A	B	B
37668_43	5	32.28	B	B	A	B	A	A	A	A	B	B	A	A	B	B	B	A	B	A	A	A	A	A	B	B	A	B	B	B	A	B	B	A	B	A	A	A	B	B	A	A	A	B	A	A	A	B	B
37668_93	5	32.28	B	B	A	B	A	A	A	A	B	B	A	A	B	B	B	A	B	A	A	A	A	A	B	B	A	B	B	B	A	B	B	A	B	A	A	A	B	B	A	A	A	B	A	A	A	B	B
72402_34	5	32.28	B	B	A	B	A	A	A	A	B	B	A	A	B	B	B	A	B	A	A	A	A	A	B	B	A	B	B	B	A	B	B	A	B	A	A	A	B	B	A	A	A	B	A	A	A	B	B
1346_90	5	32.28	B	B	A	B	A	A	A	A	B	B	A	A	B	B	B	A	B	A	A	A	A	A	B	B	A	B	B	B	A	B	B	A	B	A	A	A	B	B	A	A	A	B	A	A	A	B	B
37668_31	5	32.28	B	B	A	B	A	A	A	A	B	B	A	A	B	B	B	A	B	A	A	A	A	A	B	B	A	B	B	B	A	B	B	A	B	A	A	A	B	B	A	A	A	B	A	A	A	B	B
1346_99	5	32.28	B	B	A	B	A	A	A	A	B	B	A	A	B	B	B	A	B	A	A	A	A	A	B	B	A	B	B	B	A	B	B	A	B	A	A	A	B	B	A	A	A	B	A	A	A	B	B
1346_47	5	32.28	B	B	A	B	A	A	A	A	B	B	A	A	B	B	B	A	B	A	A	A	A	A	B	B	A	B	B	B	A	B	B	A	B	A	A	A	B	B	A	A	A	B	A	A	A	B	B
51904_88	5	33.09	B	B	A	B	A	A	A	A	B	B	A	A	B	B	B	A	B	A	A	A	A	A	B	B	A	B	B	B	A	B	B	A	B	A	A	A	B	B	A	A	A	B	A	A	A	B	B
15710_26	5	35.1	B	B	A	B	A	A	A	A	B	B	A	A	B	B	B	A	B	A	A	A	A	A	B	B	A	B	B	B	A	B	B	A	B	A	A	A	B	B	A	A	A	B	A	A	A	B	B
50134_56	5	35.1	B	B	A	B	A	A	A	A	B	B	A	A	B	B	B	A	B	A	A	A	A	A	B	B	A	B	B	B	A	B	B	A	B	A	A	A	B	B	A	A	A	B	A	A	A	B	B
26311_60	5	35.1	B	B	A	B	A	A	A	A	B	B	A	A	B	B	B	A	B	A	A	A	A	A	B	B	A	B	B	B	A	B	B	A	B	A	A	A	B	B	A	A	A	B	A	A	A	B	B
83595_67	5	35.51	B	B	A	B	A	A	A	A	B	B	A	A	B	B	B	A	B	A	A	A	A	A	B	B	A	B	B	B	A	B	B	A	B	A	A	A	B	B	A	A	A	B	A	A	A	B	B
83595_82	5	35.51	B	B	A	B	A	A	A	A	B	B	A	A	B	B	B	A	B	A	A	A	A	A	B	B	A	B	B	B	A	B	B	A	B	A	A	A	B	B	A	A	A	B	A	A	A	B	B
50134_41	5	35.51	B	B	A	B	A	A	A	A	B	B	A	A	B	B	B	A	B	A	A	A	A	A	B	B	A	B	B	B	A	B	B	A	B	A	A	A	B	B	A	A	A	B	A	A	A	B	B
50134_42	5	35.51	B	B	A	B	A	A	A	A	B	B	A	A	B	B	B	A	B	A	A	A	A	A	B	B	A	B	B	B	A	B	B	A	B	A	A	A	B	B	A	A	A	B	A	A	A	B	B
51025_62	5	35.51	B	B	A	B	A	A	A	A	B	B	A	A	B	B	B	A	B	A	A	A	A	A	B	B	A	B	B	B	A	B	B	A	B	A	A	A	B	B	A	A	A	B	A	A	A	B	B
58014_43	5	35.51	B	B	A	B	A	A	A	A	B	B	A	A	B	B	B	A	B	A	A	A	A	A	B	B	A	B	B	B	A	B	B	A	B	A	A	A	B	B	A	A	A	B	A	A	A	B	B
58014_37	5	35.51	B	B	A	B	A	A	A	A	B	B	A	A	B	B	B	A	B	A	A	A	A	A	B	B	A	B	B	B	A	B	B	A	B	A	A	A	B	B	A	A	A	B	A	A	A	B	B
58014_38	5	35.51	B	B	A	B	A	A	A	A	B	B	A	A	B	B	B	A	B	A	A	A	A	A	B	B	A	B	B	B	A	B	B	A	B	A	A	A	B	B	A	A	A	B	A	A	A	B	B
87649_81	5	35.51	B	B	A	B	A	A	A	A	B	B	A	A	B	B	B	A	B	A	A	A	A	A	B	B	A	B	B	B	A	B	B	A	B	A	A	A	B	B	A	A	A	B	A	A	A	B	B
87424_27	5	35.51	B	B	A	B	A	A	A	A	B	B	A	A	B	B	B	A	B	A	A	A	A	A	B	B	A	B	B	B	A	B	B	A	B	A	A	A	B	B	A	A	A	B	A	A	A	B	B
85079_34	5	35.51	B	B	A	B	A	A	A	A	B	B	A	A	B	B	B	A	B	A	A	A	A	A	B	B	A	B	B	B	A	B	B	A	B	A	A	A	B	B	A	A	A	B	A	A	A	B	B
85427_66	5	35.51	B	B	A	B	A	A	A	A	B	B	A	A	B	B	B	A	B	A	A	A	A	A	B	B	A	B	B	B	A	B	B	A	B	A	A	A	B	B	A	A	A	B	A	A	A	B	B
13245_65	5	35.51	B	B	A	B	A	A	A	A	B	B	A	A	B	B	B	A	B	A	A	A	A	A	B	B	A	B	B	B	A	B	B	A	B	A	A	A	B	B	A	A	A	B	A	A	A	B	B
19869_80	5	35.51	B	B	A	B	A	A	A	A	B	B	A	A	B	B	B	A	B	A	A	A	A	A	B	B	A	B	B	B	A	B	B	A	B	A	A	A	B	B	A	A	A	B	A	A	A	B	B
4340_83	5	35.51	B	B	A	B	A	A	A	A	B	B	A	A	B	B	B	A	B	A	A	A	A	A	B	B	A	B	B	B	A	B	B	A	B	A	A	A	B	B	A	A	A	B	A	A	A	B	B
19869_17	5	35.51	B	B	A	B	A	A	A	A	B	B	A	A	B	B	B	A	B	A	A	A	A	A	B	B	A	B	B	B	A	B	B	A	B	A	A	A	B	B	A	A	A	B	A	A	A	B	B
12257_93	5	36.31	B	B	A	B	A	A	A	A	B	B	A	A	B	B	B	A	B	A	A	A	A	A	B	B	A	B	B	B	A	B	B	A	B	A	A	A	B	B	A	A	A	B	A	A	A	B	B
56537_95	5	36.31	B	B	A	B	A	A	A	A	B	B	A	A	B	B	B	A	B	A	A	A	A	A	B	B	A	B	B	B	A	B	B	A	B	A	A	A	B	B	A	A	A	B	A	A	A	B	B
56537_10	5	36.31	B	B	A	B	A	A	A	A	B	B	A	A	B	B	B	A	B	A	A	A	A	A	B	B	A	B	B	B	A	B	B	A	B	A	A	A	B	B	A	A	A	B	A	A	A	B	B
82661_96	5	36.31	B	B	A	B	A	A	A	A	B	B	A	A	B	B	B	A	B	A	A	A	A	A	B	B	A	B	B	B	A	B	B	A	B	A	A	A	B	B	A	A	A	B	A	A	A	B	B
46970_40	5	36.31	B	B	A	B	A	A	A	A	B	B	A	A	B	B	B	A	B	A	A	A	A	A	B	B	A	B	B	B	A	B	B	A	B	A	A	A	B	B	A	A	A	B	A	A	A	B	B
46970_97	5	36.31	B	B	A	B	A	A	A	A	B	B	A	A	B	B	B	A	B	A	A	A	A	A	B	B	A	B	B	B	A	B	B	A	B	A	A	A	B	B	A	A	A	B	A	A	A	B	B
62511_83	5	36.31	B	B	A	B	A	A	A	A	B	B	A	A	B	B	B	A	B	A	A	A	A	A	B	B	A	B	B	B	A	B	B	A	B	A	A	A	B	B	A	A	A	B	A	A	A	B	B
35923_35	5	37.93	B	B	A	B	A	A	A	A	B	B	A	A	B	B	B	A	B	A	A	A	A	A	B	B	A	B	A	B	A	B	B	A	B	A	A	A	B	B	A	A	A	B	A	A	A	B	B
90158_17	5	38.73	B	B	A	B	A	A	A	A	B	B	A	A	B	B	B	A	B	A	A	A	A	A	B	B	A	B	A	B	A	B	B	B	B	A	A	A	B	B	A	A	A	B	A	A	A	B	B
86621_48	5	40.75	B	B	A	B	A	A	A	A	B	B	A	A	B	B	B	A	B	A	-	A	A	A	B	B	A	B	A	B	A	B	B	B	B	B	A	A	B	B	A	A	A	B	A	A	A	B	B
86621_78	5	40.75	B	B	A	B	A	A	A	A	B	B	A	A	B	B	B	A	B	A	-	A	A	A	B	B	A	B	A	B	A	B	B	B	B	B	A	A	B	B	A	A	A	B	A	A	A	B	B
6973_65	5	40.75	B	B	A	B	A	A	A	A	B	B	A	A	B	B	B	A	B	A	-	A	A	A	B	B	A	B	A	B	A	B	B	B	B	B	A	A	B	B	A	A	A	B	A	A	A	B	B
94407_49	5	40.75	B	B	A	B	A	A	A	A	B	B	A	A	B	B	B	A	B	A	-	A	A	A	B	B	A	B	A	B	A	B	B	B	B	B	A	A	B	B	A	A	A	B	A	A	A	B	B
57299_72	5	41.15	B	B	A	B	A	A	A	A	B	B	A	A	B	B	B	A	B	A	B	A	A	A	B	B	A	B	A	B	A	B	B	B	B	B	A	A	B	B	A	A	A	B	A	A	A	B	B
57299_13	5	41.15	B	B	A	B	A	A	A	A	B	B	A	A	B	B	B	A	B	A	B	A	A	A	B	B	A	B	A	B	A	B	B	B	B	B	A	A	B	B	A	A	A	B	A	A	A	B	B
66506_86	5	41.15	B	B	A	B	A	A	A	A	B	B	A	A	B	B	B	A	B	A	B	A	A	A	B	B	A	B	A	B	A	B	B	B	B	B	A	A	B	B	A	A	A	B	A	A	A	B	B
66506_73	5	41.15	B	B	A	B	A	A	A	A	B	B	A	A	B	B	B	A	B	A	B	A	A	A	B	B	A	B	A	B	A	B	B	B	B	B	A	A	B	B	A	A	A	B	A	A	A	B	B
66506_31	5	41.15	B	B	A	B	A	A	A	A	B	B	A	A	B	B	B	A	B	A	B	A	A	A	B	B	A	B	A	B	A	B	B	B	B	B	A	A	B	B	A	A	A	B	A	A	A	B	B
97417_86	5	41.56	B	B	A	B	A	A	A	A	B	B	A	A	B	B	B	A	B	A	B	A	A	A	-	B	A	B	A	B	A	B	B	B	B	B	A	A	B	B	A	A	A	B	A	A	A	B	B
30131_14	5	43.58	B	B	A	B	A	A	A	A	B	B	A	A	B	B	B	A	B	A	B	A	A	A	A	B	A	B	A	B	A	B	B	B	B	B	A	A	B	B	A	A	A	B	A	A	A	B	B
30131_87	5	43.58	B	B	A	B	A	A	A	A	B	B	A	A	B	B	B	A	B	A	B	A	A	A	A	B	A	B	A	B	A	B	B	B	B	B	A	A	B	B	A	A	A	B	A	A	A	B	B
94058_50	5	43.98	B	B	A	B	A	A	A	A	B	B	A	A	B	B	B	A	B	A	B	A	A	A	A	B	A	B	A	B	A	B	B	B	B	B	A	A	B	B	A	A	A	B	A	-	A	B	B
90430_51	5	44.38	B	B	A	B	A	A	A	A	B	B	A	A	B	B	B	A	B	A	B	A	A	A	A	B	A	B	A	B	A	B	B	B	B	B	A	A	B	B	A	A	A	B	A	B	A	B	B
12893_77	5	44.38	B	B	A	B	A	A	A	A	B	B	A	A	B	B	B	A	B	A	B	A	A	A	A	B	A	B	A	B	A	B	B	B	B	B	A	A	B	B	A	A	A	B	A	B	A	B	B
93933_78	5	44.38	B	B	A	B	A	A	A	A	B	B	A	A	B	B	B	A	B	A	B	A	A	A	A	B	A	B	A	B	A	B	B	B	B	B	A	A	B	B	A	A	A	B	A	B	A	B	B
93933_75	5	44.38	B	B	A	B	A	A	A	A	B	B	A	A	B	B	B	A	B	A	B	A	A	A	A	B	A	B	A	B	A	B	B	B	B	B	A	A	B	B	A	A	A	B	A	B	A	B	B
37384_90	5	44.38	B	B	A	B	A	A	A	A	B	B	A	A	B	B	B	A	B	A	B	A	A	A	A	B	A	B	A	B	A	B	B	B	B	B	A	A	B	B	A	A	A	B	A	B	A	B	B
39328_73	5	44.78	B	B	A	B	A	A	A	A	B	B	A	A	B	B	B	A	B	A	B	A	A	A	A	B	A	B	A	B	A	B	B	B	B	B	A	A	B	B	A	A	A	B	A	B	A	B	B
88600_31	5	44.78	B	B	A	B	A	A	A	A	B	B	A	A	B	B	B	A	B	A	B	A	A	A	A	B	A	B	A	B	A	B	B	B	B	B	A	A	B	B	A	A	A	B	A	B	A	B	B
7457_60	5	47.21	B	B	A	B	A	A	A	A	B	B	A	A	B	B	-	A	B	A	B	A	A	A	A	B	A	B	A	B	B	B	B	B	B	B	A	A	B	B	A	A	B	B	A	B	A	B	B
7457_95	5	47.21	B	B	A	B	A	A	A	A	B	B	A	A	B	B	-	A	B	A	B	A	A	A	A	B	A	B	A	B	B	B	B	B	B	B	A	A	B	B	A	A	B	B	A	B	A	B	B
18766_48	5	47.61	B	B	A	B	A	A	A	A	B	B	A	A	B	B	A	A	B	A	B	A	A	A	A	B	A	B	A	B	B	B	B	B	B	B	A	A	B	B	A	A	B	B	A	B	A	B	B
74090_70	5	47.61	B	B	A	B	A	A	A	A	B	B	A	A	B	B	A	A	B	A	B	A	A	A	A	B	A	B	A	B	B	B	B	B	B	B	A	A	B	B	A	A	B	B	A	B	A	B	B
89051_6	5	47.61	B	B	A	B	A	A	A	A	B	B	A	A	B	B	A	A	B	A	B	A	A	A	A	B	A	B	A	B	B	B	B	B	B	B	A	A	B	B	A	A	B	B	A	B	A	B	B
9164_99	5	47.61	B	B	A	B	A	A	A	A	B	B	A	A	B	B	A	A	B	A	B	A	A	A	A	B	A	B	A	B	B	B	B	B	B	B	A	A	B	B	A	A	B	B	A	B	A	B	B
39434_42	5	47.61	B	B	A	B	A	A	A	A	B	B	A	A	B	B	A	A	B	A	B	A	A	A	A	B	A	B	A	B	B	B	B	B	B	B	A	A	B	B	A	A	B	B	A	B	A	B	B
71506_32	5	47.61	B	B	A	B	A	A	A	A	B	B	A	A	B	B	A	A	B	A	B	A	A	A	A	B	A	B	A	B	B	B	B	B	B	B	A	A	B	B	A	A	B	B	A	B	A	B	B
52926_68	5	47.61	B	B	A	B	A	A	A	A	B	B	A	A	B	B	A	A	B	A	B	A	A	A	A	B	A	B	A	B	B	B	B	B	B	B	A	A	B	B	A	A	B	B	A	B	A	B	B
21476_72	5	48.01	B	B	A	B	A	A	A	A	B	B	A	A	B	B	A	A	B	A	B	A	A	A	A	B	A	B	A	B	B	-	B	B	B	B	A	A	B	B	A	A	B	B	A	B	A	B	B
39526_66	5	48.42	B	B	A	B	A	A	A	A	B	B	A	A	B	B	A	A	B	A	B	A	A	A	A	B	A	B	A	B	B	A	B	B	B	B	A	A	B	B	A	A	B	B	A	B	A	B	B
88458_88	5	48.42	B	B	A	B	A	A	A	A	B	B	A	A	B	B	A	A	B	A	B	A	A	A	A	B	A	B	A	B	B	A	B	B	B	B	A	A	B	B	A	A	B	B	A	B	A	B	B
25252_82	5	48.42	B	B	A	B	A	A	A	A	B	B	A	A	B	B	A	A	B	A	B	A	A	A	A	B	A	B	A	B	B	A	B	B	B	B	A	A	B	B	A	A	B	B	A	B	A	B	B
5991_44	5	48.42	B	B	A	B	A	A	A	A	B	B	A	A	B	B	A	A	B	A	B	A	A	A	A	B	A	B	A	B	B	A	B	B	B	B	A	A	B	B	A	A	B	B	A	B	A	B	B
28628_57	5	48.42	B	B	A	B	A	A	A	A	B	B	A	A	B	B	A	A	B	A	B	A	A	A	A	B	A	B	A	B	B	A	B	B	B	B	A	A	B	B	A	A	B	B	A	B	A	B	B
36509_44	5	48.42	B	B	A	B	A	A	A	A	B	B	A	A	B	B	A	A	B	A	B	A	A	A	A	B	A	B	A	B	B	A	B	B	B	B	A	A	B	B	A	A	B	B	A	B	A	B	B
36509_88	5	48.42	B	B	A	B	A	A	A	A	B	B	A	A	B	B	A	A	B	A	B	A	A	A	A	B	A	B	A	B	B	A	B	B	B	B	A	A	B	B	A	A	B	B	A	B	A	B	B
30531_24	5	48.42	B	B	A	B	A	A	A	A	B	B	A	A	B	B	A	A	B	A	B	A	A	A	A	B	A	B	A	B	B	A	B	B	B	B	A	A	B	B	A	A	B	B	A	B	A	B	B
31768_79	5	48.82	B	B	A	B	A	A	A	A	B	B	A	A	B	B	A	A	B	A	B	A	A	A	A	B	A	B	A	B	B	A	B	B	B	B	A	A	B	B	A	A	B	B	A	B	A	B	B
31768_46	5	48.82	B	B	A	B	A	A	A	A	B	B	A	A	B	B	A	A	B	A	B	A	A	A	A	B	A	B	A	B	B	A	B	B	B	B	A	A	B	B	A	A	B	B	A	B	A	B	B
40433_57	5	49.22	B	B	A	B	A	A	A	A	B	B	A	A	B	B	A	A	B	A	B	A	A	-	A	B	A	B	A	B	B	A	B	B	B	B	A	A	B	B	A	A	B	B	A	B	A	B	B
64519_25	5	61.54	B	B	A	B	A	A	A	A	B	B	A	A	B	B	A	A	B	A	B	A	A	B	A	B	A	B	A	B	B	A	B	B	A	B	A	B	B	B	A	B	B	B	A	B	A	B	B
37137_19	5	63.15	B	B	A	B	A	A	A	A	B	B	A	A	B	B	A	A	B	A	B	A	A	B	A	B	A	B	A	B	B	A	B	B	A	B	A	B	B	B	A	B	B	B	A	B	B	B	B
2926_39	5	63.15	B	B	A	B	A	A	A	A	B	B	A	A	B	B	A	A	B	A	B	A	A	B	A	B	A	B	A	B	B	A	B	B	A	B	A	B	B	B	A	B	B	B	A	B	B	B	B
24783_51	5	63.15	B	B	A	B	A	A	A	A	B	B	A	A	B	B	A	A	B	A	B	A	A	B	A	B	A	B	A	B	B	A	B	B	A	B	A	B	B	B	A	B	B	B	A	B	B	B	B
652_88	5	63.15	B	B	A	B	A	A	A	A	B	B	A	A	B	B	A	A	B	A	B	A	A	B	A	B	A	B	A	B	B	A	B	B	A	B	A	B	B	B	A	B	B	B	A	B	B	B	B
652_87	5	63.15	B	B	A	B	A	A	A	A	B	B	A	A	B	B	A	A	B	A	B	A	A	B	A	B	A	B	A	B	B	A	B	B	A	B	A	B	B	B	A	B	B	B	A	B	B	B	B
45262_56	5	63.15	B	B	A	B	A	A	A	A	B	B	A	A	B	B	A	A	B	A	B	A	A	B	A	B	A	B	A	B	B	A	B	B	A	B	A	B	B	B	A	B	B	B	A	B	B	B	B
44470_76	5	63.15	B	B	A	B	A	A	A	A	B	B	A	A	B	B	A	A	B	A	B	A	A	B	A	B	A	B	A	B	B	A	B	B	A	B	A	B	B	B	A	B	B	B	A	B	B	B	B
44470_21	5	63.15	B	B	A	B	A	A	A	A	B	B	A	A	B	B	A	A	B	A	B	A	A	B	A	B	A	B	A	B	B	A	B	B	A	B	A	B	B	B	A	B	B	B	A	B	B	B	B
28827_97	5	63.15	B	B	A	B	A	A	A	A	B	B	A	A	B	B	A	A	B	A	B	A	A	B	A	B	A	B	A	B	B	A	B	B	A	B	A	B	B	B	A	B	B	B	A	B	B	B	B
44470_77	5	63.15	B	B	A	B	A	A	A	A	B	B	A	A	B	B	A	A	B	A	B	A	A	B	A	B	A	B	A	B	B	A	B	B	A	B	A	B	B	B	A	B	B	B	A	B	B	B	B
62675_67	5	65.17	B	B	A	B	A	A	A	A	B	B	A	A	B	B	A	A	B	A	B	A	A	B	A	B	A	B	A	B	B	A	B	B	A	B	A	B	B	B	A	B	B	B	A	B	B	B	B
24445_25	5	69.21	B	B	A	B	A	A	A	A	B	B	A	A	B	B	A	A	B	A	B	A	A	B	A	B	A	B	A	B	B	A	A	B	A	B	A	B	B	B	A	B	B	B	A	B	B	B	B
71320_61	5	69.21	B	B	A	B	A	A	A	A	B	B	A	A	B	B	A	A	B	A	B	A	A	B	A	B	A	B	A	B	B	A	A	B	A	B	A	B	B	B	A	B	B	B	A	B	B	B	B
25508_53	5	69.61	B	B	A	B	A	A	A	A	B	B	A	A	B	B	A	A	B	A	B	A	A	B	A	B	A	B	A	B	B	A	A	B	A	B	A	B	B	B	A	B	B	B	A	B	B	B	B
62019_9	5	69.61	B	B	A	B	A	A	A	A	B	B	A	A	B	B	A	A	B	A	B	A	A	B	A	B	A	B	A	B	B	A	A	B	A	B	A	B	B	B	A	B	B	B	A	B	B	B	B
64289_65	5	69.61	B	B	A	B	A	A	A	A	B	B	A	A	B	B	A	A	B	A	B	A	A	B	A	B	A	B	A	B	B	A	A	B	A	B	A	B	B	B	A	B	B	B	A	B	B	B	B
6723_26	5	70.02	B	B	A	B	A	A	A	A	B	B	A	A	B	B	A	A	B	A	B	A	A	B	A	B	A	B	A	B	B	A	A	B	A	B	A	B	B	B	A	B	B	B	A	B	B	B	B
66117_8	5	72.04	B	B	A	B	A	A	A	A	B	B	A	A	B	B	A	A	B	A	B	A	A	B	A	A	A	B	A	B	B	A	A	B	A	B	A	B	B	B	A	B	B	B	A	B	B	B	B
65895_44	5	72.04	B	B	A	B	A	A	A	A	B	B	A	A	B	B	A	A	B	A	B	A	A	B	A	A	A	B	A	B	B	A	A	B	A	B	A	B	B	B	A	B	B	B	A	B	B	B	B
1219_75	5	72.04	B	B	A	B	A	A	A	A	B	B	A	A	B	B	A	A	B	A	B	A	A	B	A	A	A	B	A	B	B	A	A	B	A	B	A	B	B	B	A	B	B	B	A	B	B	B	B
39449_12	5	72.04	B	B	A	B	A	A	A	A	B	B	A	A	B	B	A	A	B	A	B	A	A	B	A	A	A	B	A	B	B	A	A	B	A	B	A	B	B	B	A	B	B	B	A	B	B	B	B
39449_63	5	72.04	B	B	A	B	A	A	A	A	B	B	A	A	B	B	A	A	B	A	B	A	A	B	A	A	A	B	A	B	B	A	A	B	A	B	A	B	B	B	A	B	B	B	A	B	B	B	B
46376_20	5	72.04	B	B	A	B	A	A	A	A	B	B	A	A	B	B	A	A	B	A	B	A	A	B	A	A	A	B	A	B	B	A	A	B	A	B	A	B	B	B	A	B	B	B	A	B	B	B	B
24428_22	5	72.04	B	B	A	B	A	A	A	A	B	B	A	A	B	B	A	A	B	A	B	A	A	B	A	A	A	B	A	B	B	A	A	B	A	B	A	B	B	B	A	B	B	B	A	B	B	B	B
39449_62	5	72.04	B	B	A	B	A	A	A	A	B	B	A	A	B	B	A	A	B	A	B	A	A	B	A	A	A	B	A	B	B	A	A	B	A	B	A	B	B	B	A	B	B	B	A	B	B	B	B
11341_50	5	72.84	B	B	A	B	A	A	A	A	B	B	A	A	B	B	A	A	B	A	B	A	A	B	A	A	A	B	A	B	B	A	A	B	A	B	A	B	B	B	A	B	B	B	A	B	B	B	B
2655_100	5	72.84	B	B	A	B	A	A	A	A	B	B	A	A	B	B	A	A	B	A	B	A	A	B	A	A	A	B	A	B	B	A	A	B	A	B	A	B	B	B	A	B	B	B	A	B	B	B	B
33870_38	5	72.84	B	B	A	B	A	A	A	A	B	B	A	A	B	B	A	A	B	A	B	A	A	B	A	A	A	B	A	B	B	A	A	B	A	B	A	B	B	B	A	B	B	B	A	B	B	B	B
86769_83	5	72.84	B	B	A	B	A	A	A	A	B	B	A	A	B	B	A	A	B	A	B	A	A	B	A	A	A	B	A	B	B	A	A	B	A	B	A	B	B	B	A	B	B	B	A	B	B	B	B
86769_15	5	72.84	B	B	A	B	A	A	A	A	B	B	A	A	B	B	A	A	B	A	B	A	A	B	A	A	A	B	A	B	B	A	A	B	A	B	A	B	B	B	A	B	B	B	A	B	B	B	B
45326_7	5	72.84	B	B	A	B	A	A	A	A	B	B	A	A	B	B	A	A	B	A	B	A	A	B	A	A	A	B	A	B	B	A	A	B	A	B	A	B	B	B	A	B	B	B	A	B	B	B	B
52934_75	5	72.84	B	B	A	B	A	A	A	A	B	B	A	A	B	B	A	A	B	A	B	A	A	B	A	A	A	B	A	B	B	A	A	B	A	B	A	B	B	B	A	B	B	B	A	B	B	B	B
28001_6	5	73.24	B	B	A	B	A	A	A	A	B	B	A	A	B	B	A	A	B	A	B	A	A	B	A	A	A	B	A	B	B	A	A	B	A	B	A	B	-	B	A	B	B	B	A	B	B	B	B
50573_56	5	73.24	B	B	A	B	A	A	A	A	B	B	A	A	B	B	A	A	B	A	B	A	A	B	A	A	A	B	A	B	B	A	A	B	A	B	A	B	-	B	A	B	B	B	A	B	B	B	B
56601_9	5	75.26	B	B	A	B	A	A	A	A	B	B	A	A	B	B	A	A	B	A	B	A	A	B	A	A	A	B	A	B	B	A	A	B	A	B	A	B	A	B	A	B	B	B	A	B	B	B	B
89887_23	5	75.67	B	B	A	B	A	A	A	A	B	B	A	A	B	B	A	A	B	A	B	A	A	B	A	A	A	B	A	B	B	A	A	B	A	B	A	B	A	B	A	B	B	B	A	B	B	B	B
89887_25	5	75.67	B	B	A	B	A	A	A	A	B	B	A	A	B	B	A	A	B	A	B	A	A	B	A	A	A	B	A	B	B	A	A	B	A	B	A	B	A	B	A	B	B	B	A	B	B	B	B
89887_22	5	75.67	B	B	A	B	A	A	A	A	B	B	A	A	B	B	A	A	B	A	B	A	A	B	A	A	A	B	A	B	B	A	A	B	A	B	A	B	A	B	A	B	B	B	A	B	B	B	B
75953_68	5	76.88	B	B	A	B	A	A	A	A	B	B	A	A	B	B	A	A	B	A	B	A	A	B	A	A	A	B	A	B	B	A	A	B	A	B	A	B	A	B	A	B	B	B	A	B	B	B	B
75953_49	5	76.88	B	B	A	B	A	A	A	A	B	B	A	A	B	B	A	A	B	A	B	A	A	B	A	A	A	B	A	B	B	A	A	B	A	B	A	B	A	B	A	B	B	B	A	B	B	B	B
5123_65	5	76.88	B	B	A	B	A	A	A	A	B	B	A	A	B	B	A	A	B	A	B	A	A	B	A	A	A	B	A	B	B	A	A	B	A	B	A	B	A	B	A	B	B	B	A	B	B	B	B
7143_75	5	77.68	B	B	A	B	A	A	A	A	B	B	A	A	B	B	A	A	B	A	B	A	A	B	A	A	A	B	A	A	B	A	A	B	A	B	A	B	A	B	A	B	B	B	A	B	B	B	B
27031_22	5	77.68	B	B	A	B	A	A	A	A	B	B	A	A	B	B	A	A	B	A	B	A	A	B	A	A	A	B	A	A	B	A	A	B	A	B	A	B	A	B	A	B	B	B	A	B	B	B	B
6892_19	5	77.68	B	B	A	B	A	A	A	A	B	B	A	A	B	B	A	A	B	A	B	A	A	B	A	A	A	B	A	A	B	A	A	B	A	B	A	B	A	B	A	B	B	B	A	B	B	B	B
62668_39	5	77.68	B	B	A	B	A	A	A	A	B	B	A	A	B	B	A	A	B	A	B	A	A	B	A	A	A	B	A	A	B	A	A	B	A	B	A	B	A	B	A	B	B	B	A	B	B	B	B
62668_17	5	77.68	B	B	A	B	A	A	A	A	B	B	A	A	B	B	A	A	B	A	B	A	A	B	A	A	A	B	A	A	B	A	A	B	A	B	A	B	A	B	A	B	B	B	A	B	B	B	B
98009_15	5	79.3	B	A	A	B	A	A	A	A	B	B	A	A	B	B	A	A	B	A	B	A	A	B	A	A	A	B	A	A	B	A	A	B	A	B	A	B	A	B	A	B	B	B	A	B	B	B	B
51960_10	5	79.3	B	A	A	B	A	A	A	A	B	B	A	A	B	B	A	A	B	A	B	A	A	B	A	A	A	B	A	A	B	A	A	B	A	B	A	B	A	B	A	B	B	B	A	B	B	B	B
47462_63	5	79.3	B	A	A	B	A	A	A	A	B	B	A	A	B	B	A	A	B	A	B	A	A	B	A	A	A	B	A	A	B	A	A	B	A	B	A	B	A	B	A	B	B	B	A	B	B	B	B
94188_29	5	79.3	B	A	A	B	A	A	A	A	B	B	A	A	B	B	A	A	B	A	B	A	A	B	A	A	A	B	A	A	B	A	A	B	A	B	A	B	A	B	A	B	B	B	A	B	B	B	B
44941_70	5	79.3	B	A	A	B	A	A	A	A	B	B	A	A	B	B	A	A	B	A	B	A	A	B	A	A	A	B	A	A	B	A	A	B	A	B	A	B	A	B	A	B	B	B	A	B	B	B	B
77581_67	5	79.3	B	A	A	B	A	A	A	A	B	B	A	A	B	B	A	A	B	A	B	A	A	B	A	A	A	B	A	A	B	A	A	B	A	B	A	B	A	B	A	B	B	B	A	B	B	B	B
77581_32	5	79.3	B	A	A	B	A	A	A	A	B	B	A	A	B	B	A	A	B	A	B	A	A	B	A	A	A	B	A	A	B	A	A	B	A	B	A	B	A	B	A	B	B	B	A	B	B	B	B
4030_35	5	80.1	B	A	A	B	A	A	A	A	B	B	A	A	B	B	A	A	B	A	B	A	A	B	A	A	A	B	A	A	B	A	A	B	A	B	A	B	A	B	A	B	B	B	A	B	B	B	B
4030_38	5	80.1	B	A	A	B	A	A	A	A	B	B	A	A	B	B	A	A	B	A	B	A	A	B	A	A	A	B	A	A	B	A	A	B	A	B	A	B	A	B	A	B	B	B	A	B	B	B	B
4030_83	5	80.1	B	A	A	B	A	A	A	A	B	B	A	A	B	B	A	A	B	A	B	A	A	B	A	A	A	B	A	A	B	A	A	B	A	B	A	B	A	B	A	B	B	B	A	B	B	B	B
44378_68	5	80.1	B	A	A	B	A	A	A	A	B	B	A	A	B	B	A	A	B	A	B	A	A	B	A	A	A	B	A	A	B	A	A	B	A	B	A	B	A	B	A	B	B	B	A	B	B	B	B
2058_82	5	80.1	B	A	A	B	A	A	A	A	B	B	A	A	B	B	A	A	B	A	B	A	A	B	A	A	A	B	A	A	B	A	A	B	A	B	A	B	A	B	A	B	B	B	A	B	B	B	B
333_69	5	80.1	B	A	A	B	A	A	A	A	B	B	A	A	B	B	A	A	B	A	B	A	A	B	A	A	A	B	A	A	B	A	A	B	A	B	A	B	A	B	A	B	B	B	A	B	B	B	B
20738_18	5	80.91	B	A	A	B	A	A	A	A	B	B	A	A	B	B	A	A	B	A	B	A	A	B	A	A	A	B	A	A	B	A	A	A	A	B	A	B	A	B	A	B	B	B	A	B	B	B	B
12576_84	5	80.91	B	A	A	B	A	A	A	A	B	B	A	A	B	B	A	A	B	A	B	A	A	B	A	A	A	B	A	A	B	A	A	A	A	B	A	B	A	B	A	B	B	B	A	B	B	B	B
71574_21	5	80.91	B	A	A	B	A	A	A	A	B	B	A	A	B	B	A	A	B	A	B	A	A	B	A	A	A	B	A	A	B	A	A	A	A	B	A	B	A	B	A	B	B	B	A	B	B	B	B
43998_39	5	80.91	B	A	A	B	A	A	A	A	B	B	A	A	B	B	A	A	B	A	B	A	A	B	A	A	A	B	A	A	B	A	A	A	A	B	A	B	A	B	A	B	B	B	A	B	B	B	B
58896_42	5	80.91	B	A	A	B	A	A	A	A	B	B	A	A	B	B	A	A	B	A	B	A	A	B	A	A	A	B	A	A	B	A	A	A	A	B	A	B	A	B	A	B	B	B	A	B	B	B	B
97432_11	5	80.91	B	A	A	B	A	A	A	A	B	B	A	A	B	B	A	A	B	A	B	A	A	B	A	A	A	B	A	A	B	A	A	A	A	B	A	B	A	B	A	B	B	B	A	B	B	B	B
97432_54	5	80.91	B	A	A	B	A	A	A	A	B	B	A	A	B	B	A	A	B	A	B	A	A	B	A	A	A	B	A	A	B	A	A	A	A	B	A	B	A	B	A	B	B	B	A	B	B	B	B
97432_48	5	80.91	B	A	A	B	A	A	A	A	B	B	A	A	B	B	A	A	B	A	B	A	A	B	A	A	A	B	A	A	B	A	A	A	A	B	A	B	A	B	A	B	B	B	A	B	B	B	B
45565_88	5	80.91	B	A	A	B	A	A	A	A	B	B	A	A	B	B	A	A	B	A	B	A	A	B	A	A	A	B	A	A	B	A	A	A	A	B	A	B	A	B	A	B	B	B	A	B	B	B	B
66094_15	5	80.91	B	A	A	B	A	A	A	A	B	B	A	A	B	B	A	A	B	A	B	A	A	B	A	A	A	B	A	A	B	A	A	A	A	B	A	B	A	B	A	B	B	B	A	B	B	B	B
56186_80	5	80.91	B	A	A	B	A	A	A	A	B	B	A	A	B	B	A	A	B	A	B	A	A	B	A	A	A	B	A	A	B	A	A	A	A	B	A	B	A	B	A	B	B	B	A	B	B	B	B
56186_15	5	80.91	B	A	A	B	A	A	A	A	B	B	A	A	B	B	A	A	B	A	B	A	A	B	A	A	A	B	A	A	B	A	A	A	A	B	A	B	A	B	A	B	B	B	A	B	B	B	B
56186_84	5	80.91	B	A	A	B	A	A	A	A	B	B	A	A	B	B	A	A	B	A	B	A	A	B	A	A	A	B	A	A	B	A	A	A	A	B	A	B	A	B	A	B	B	B	A	B	B	B	B
6268_27	5	80.91	B	A	A	B	A	A	A	A	B	B	A	A	B	B	A	A	B	A	B	A	A	B	A	A	A	B	A	A	B	A	A	A	A	B	A	B	A	B	A	B	B	B	A	B	B	B	B
48207_53	5	80.91	B	A	A	B	A	A	A	A	B	B	A	A	B	B	A	A	B	A	B	A	A	B	A	A	A	B	A	A	B	A	A	A	A	B	A	B	A	B	A	B	B	B	A	B	B	B	B
17817_98	5	81.31	B	A	A	B	A	A	A	A	B	B	A	A	B	B	A	A	B	A	B	A	A	B	A	A	A	B	A	A	B	A	A	A	A	B	A	B	A	B	A	B	B	B	A	B	B	B	B
78027_94	5	81.31	B	A	A	B	A	A	A	A	B	B	A	A	B	B	A	A	B	A	B	A	A	B	A	A	A	B	A	A	B	A	A	A	A	B	A	B	A	B	A	B	B	B	A	B	B	B	B
78027_21	5	81.31	B	A	A	B	A	A	A	A	B	B	A	A	B	B	A	A	B	A	B	A	A	B	A	A	A	B	A	A	B	A	A	A	A	B	A	B	A	B	A	B	B	B	A	B	B	B	B
43081_21	5	81.71	B	A	A	B	A	A	A	A	B	B	A	A	B	B	A	A	B	A	B	A	A	B	A	A	A	B	A	A	B	A	A	A	A	-	A	B	A	B	A	B	B	B	A	B	B	B	B
65172_55	5	82.12	B	A	A	B	A	A	A	A	B	B	A	A	B	B	A	A	B	A	B	A	A	B	A	A	A	B	A	A	B	A	A	A	A	A	A	B	A	B	A	B	B	B	A	B	B	B	B
65172_8	5	82.12	B	A	A	B	A	A	A	A	B	B	A	A	B	B	A	A	B	A	B	A	A	B	A	A	A	B	A	A	B	A	A	A	A	A	A	B	A	B	A	B	B	B	A	B	B	B	B
25631_30	5	86.16	B	A	A	B	A	A	A	A	B	B	A	A	B	B	A	A	B	A	B	A	A	B	A	A	A	B	A	A	B	A	A	A	A	A	B	B	A	B	A	B	B	B	A	B	B	B	B
62047_37	5	86.56	B	A	A	B	A	A	A	A	B	B	A	A	B	B	A	A	B	A	B	A	A	B	A	A	A	B	A	A	B	A	A	A	A	A	B	B	A	B	A	B	B	B	A	B	B	B	B
2355_97	5	91.42	B	A	A	B	A	A	A	A	B	B	A	A	B	B	A	A	B	A	B	A	A	B	A	A	A	B	A	A	B	A	A	A	A	A	B	B	A	B	A	B	B	B	A	A	B	B	B
2463_41	5	96.68	B	A	A	B	A	A	A	A	B	B	A	A	B	B	A	A	B	A	B	A	B	B	A	A	A	-	A	A	B	A	A	A	A	A	B	B	A	B	B	B	B	B	A	A	B	B	B
2463_62	5	96.68	B	A	A	B	A	A	A	A	B	B	A	A	B	B	A	A	B	A	B	A	B	B	A	A	A	-	A	A	B	A	A	A	A	A	B	B	A	B	B	B	B	B	A	A	B	B	B
52261_34	5	97.48	B	A	A	B	-	A	A	A	B	B	A	A	B	B	A	A	B	A	B	A	B	B	A	A	A	A	A	A	B	A	A	A	A	A	B	B	A	B	B	B	B	B	A	A	B	B	B
76629_25	5	99.5	B	A	A	B	B	A	A	A	B	B	A	A	B	B	A	A	B	A	B	A	B	B	A	A	A	A	A	A	B	A	A	A	A	A	B	A	A	B	B	B	B	B	A	A	B	B	B
51905_80	5	99.5	B	A	A	B	B	A	A	A	B	B	A	A	B	B	A	A	B	A	B	A	B	B	A	A	A	A	A	A	B	A	A	A	A	A	B	A	A	B	B	B	B	B	A	A	B	B	B
98199_65	5	103.95	B	A	A	B	B	A	A	A	A	B	A	A	B	B	A	A	A	A	A	A	B	B	A	A	A	A	A	A	B	A	A	A	A	A	B	A	A	B	B	-	B	A	A	A	B	B	B
98199_27	5	103.95	B	A	A	B	B	A	A	A	A	B	A	A	B	B	A	A	A	A	A	A	B	B	A	A	A	A	A	A	B	A	A	A	A	A	B	A	A	B	B	-	B	A	A	A	B	B	B
51871_91	5	104.35	B	A	A	B	B	A	A	A	A	B	A	A	B	B	A	A	A	A	A	A	B	B	A	A	A	A	A	A	B	A	A	A	A	A	B	A	A	B	B	A	B	A	A	A	B	B	B
8772_99	5	106.77	B	A	A	B	B	A	A	B	A	B	A	A	A	B	A	A	A	A	A	A	B	B	A	A	A	A	A	A	B	A	A	A	A	A	B	A	A	B	B	A	A	A	A	A	B	B	B
14789_88	5	107.58	B	A	A	B	B	A	A	B	A	B	A	A	A	B	A	A	A	A	A	A	B	B	A	A	A	A	A	A	B	A	A	A	A	A	B	A	A	B	B	A	A	A	A	A	B	B	B
84386_70	5	107.58	B	A	A	B	B	A	A	B	A	B	A	A	A	B	A	A	A	A	A	A	B	B	A	A	A	A	A	A	B	A	A	A	A	A	B	A	A	B	B	A	A	A	A	A	B	B	B
69871_26	5	107.58	B	A	A	B	B	A	A	B	A	B	A	A	A	B	A	A	A	A	A	A	B	B	A	A	A	A	A	A	B	A	A	A	A	A	B	A	A	B	B	A	A	A	A	A	B	B	B
69871_38	5	107.58	B	A	A	B	B	A	A	B	A	B	A	A	A	B	A	A	A	A	A	A	B	B	A	A	A	A	A	A	B	A	A	A	A	A	B	A	A	B	B	A	A	A	A	A	B	B	B
69871_71	5	107.58	B	A	A	B	B	A	A	B	A	B	A	A	A	B	A	A	A	A	A	A	B	B	A	A	A	A	A	A	B	A	A	A	A	A	B	A	A	B	B	A	A	A	A	A	B	B	B
60626_72	5	107.58	B	A	A	B	B	A	A	B	A	B	A	A	A	B	A	A	A	A	A	A	B	B	A	A	A	A	A	A	B	A	A	A	A	A	B	A	A	B	B	A	A	A	A	A	B	B	B
34144_9	5	107.58	B	A	A	B	B	A	A	B	A	B	A	A	A	B	A	A	A	A	A	A	B	B	A	A	A	A	A	A	B	A	A	A	A	A	B	A	A	B	B	A	A	A	A	A	B	B	B
15530_22	5	107.58	B	A	A	B	B	A	A	B	A	B	A	A	A	B	A	A	A	A	A	A	B	B	A	A	A	A	A	A	B	A	A	A	A	A	B	A	A	B	B	A	A	A	A	A	B	B	B
40196_81	5	107.58	B	A	A	B	B	A	A	B	A	B	A	A	A	B	A	A	A	A	A	A	B	B	A	A	A	A	A	A	B	A	A	A	A	A	B	A	A	B	B	A	A	A	A	A	B	B	B
62433_96	5	108.39	B	A	A	B	B	A	A	B	A	B	A	A	A	B	A	A	A	A	A	A	B	B	A	A	A	A	A	A	B	A	A	A	A	A	B	A	A	B	B	A	A	A	A	A	B	B	B
62433_8	5	108.39	B	A	A	B	B	A	A	B	A	B	A	A	A	B	A	A	A	A	A	A	B	B	A	A	A	A	A	A	B	A	A	A	A	A	B	A	A	B	B	A	A	A	A	A	B	B	B
52317_50	5	114.87	B	A	A	B	B	A	A	B	A	B	A	A	A	B	A	A	A	A	A	A	B	B	A	A	A	A	A	A	B	A	A	A	A	A	B	A	A	B	B	A	A	A	A	A	B	B	A
22788_68	5	114.87	B	A	A	B	B	A	A	B	A	B	A	A	A	B	A	A	A	A	A	A	B	B	A	A	A	A	A	A	B	A	A	A	A	A	B	A	A	B	B	A	A	A	A	A	B	B	A
34439_9	5	115.68	B	A	A	B	B	A	A	B	A	B	A	A	A	B	A	A	A	A	A	A	B	B	A	A	A	A	A	A	B	A	A	A	A	A	B	A	A	B	B	A	A	A	A	A	B	B	A
15896_27	5	119.72	B	A	A	A	B	A	A	B	A	B	A	A	A	B	A	A	A	A	A	A	B	B	A	A	A	A	B	A	B	A	A	A	A	A	B	A	A	B	B	A	A	A	A	A	B	B	A
15896_70	5	119.72	B	A	A	A	B	A	A	B	A	B	A	A	A	B	A	A	A	A	A	A	B	B	A	A	A	A	B	A	B	A	A	A	A	A	B	A	A	B	B	A	A	A	A	A	B	B	A
61088_29	5	119.72	B	A	A	A	B	A	A	B	A	B	A	A	A	B	A	A	A	A	A	A	B	B	A	A	A	A	B	A	B	A	A	A	A	A	B	A	A	B	B	A	A	A	A	A	B	B	A
34277_30	5	120.12	B	A	A	A	B	A	A	B	A	B	A	A	A	B	A	A	A	A	A	A	B	B	A	A	A	A	B	A	B	A	A	A	A	A	B	A	A	B	B	A	A	A	A	A	B	B	A
45456_29	5	122.55	B	A	A	A	B	A	A	B	A	B	A	A	A	B	A	A	A	A	A	A	B	B	A	A	A	A	B	A	B	A	A	A	A	A	B	A	A	B	B	A	A	A	A	A	B	B	A
39408_66	5	122.55	B	A	A	A	B	A	A	B	A	B	A	A	A	B	A	A	A	A	A	A	B	B	A	A	A	A	B	A	B	A	A	A	A	A	B	A	A	B	B	A	A	A	A	A	B	B	A
51309_61	5	122.95	B	A	A	A	B	A	A	B	A	B	A	A	A	B	A	A	A	A	A	A	B	B	A	A	A	A	B	A	B	A	A	A	A	A	B	A	A	B	B	A	A	A	A	A	B	B	A
51309_91	5	122.95	B	A	A	A	B	A	A	B	A	B	A	A	A	B	A	A	A	A	A	A	B	B	A	A	A	A	B	A	B	A	A	A	A	A	B	A	A	B	B	A	A	A	A	A	B	B	A
59372_47	5	122.95	B	A	A	A	B	A	A	B	A	B	A	A	A	B	A	A	A	A	A	A	B	B	A	A	A	A	B	A	B	A	A	A	A	A	B	A	A	B	B	A	A	A	A	A	B	B	A
10661_28	5	122.95	B	A	A	A	B	A	A	B	A	B	A	A	A	B	A	A	A	A	A	A	B	B	A	A	A	A	B	A	B	A	A	A	A	A	B	A	A	B	B	A	A	A	A	A	B	B	A
51560_71	5	122.95	B	A	A	A	B	A	A	B	A	B	A	A	A	B	A	A	A	A	A	A	B	B	A	A	A	A	B	A	B	A	A	A	A	A	B	A	A	B	B	A	A	A	A	A	B	B	A
51560_36	5	122.95	B	A	A	A	B	A	A	B	A	B	A	A	A	B	A	A	A	A	A	A	B	B	A	A	A	A	B	A	B	A	A	A	A	A	B	A	A	B	B	A	A	A	A	A	B	B	A
51560_98	5	122.95	B	A	A	A	B	A	A	B	A	B	A	A	A	B	A	A	A	A	A	A	B	B	A	A	A	A	B	A	B	A	A	A	A	A	B	A	A	B	B	A	A	A	A	A	B	B	A
16773_38	5	122.95	B	A	A	A	B	A	A	B	A	B	A	A	A	B	A	A	A	A	A	A	B	B	A	A	A	A	B	A	B	A	A	A	A	A	B	A	A	B	B	A	A	A	A	A	B	B	A
16773_95	5	122.95	B	A	A	A	B	A	A	B	A	B	A	A	A	B	A	A	A	A	A	A	B	B	A	A	A	A	B	A	B	A	A	A	A	A	B	A	A	B	B	A	A	A	A	A	B	B	A
70847_51	5	122.95	B	A	A	A	B	A	A	B	A	B	A	A	A	B	A	A	A	A	A	A	B	B	A	A	A	A	B	A	B	A	A	A	A	A	B	A	A	B	B	A	A	A	A	A	B	B	A
5129_5	5	122.95	B	A	A	A	B	A	A	B	A	B	A	A	A	B	A	A	A	A	A	A	B	B	A	A	A	A	B	A	B	A	A	A	A	A	B	A	A	B	B	A	A	A	A	A	B	B	A
93618_25	5	122.95	B	A	A	A	B	A	A	B	A	B	A	A	A	B	A	A	A	A	A	A	B	B	A	A	A	A	B	A	B	A	A	A	A	A	B	A	A	B	B	A	A	A	A	A	B	B	A
18856_7	6	0	A	A	B	B	B	B	A	B	B	A	A	B	B	B	A	B	A	A	A	B	B	A	A	A	B	A	A	B	A	A	B	B	B	B	A	A	B	A	A	A	B	B	B	B	A	B	B
26960_7	6	0	A	A	B	B	B	B	A	B	B	A	A	B	B	B	A	B	A	A	A	B	B	A	A	A	B	A	A	B	A	A	B	B	B	B	A	A	B	A	A	A	B	B	B	B	A	B	B
15869_40	6	0	A	A	B	B	B	B	A	B	B	A	A	B	B	B	A	B	A	A	A	B	B	A	A	A	B	A	A	B	A	A	B	B	B	B	A	A	B	A	A	A	B	B	B	B	A	B	B
15869_29	6	0	A	A	B	B	B	B	A	B	B	A	A	B	B	B	A	B	A	A	A	B	B	A	A	A	B	A	A	B	A	A	B	B	B	B	A	A	B	A	A	A	B	B	B	B	A	B	B
7806_9	6	0	A	A	B	B	B	B	A	B	B	A	A	B	B	B	A	B	A	A	A	B	B	A	A	A	B	A	A	B	A	A	B	B	B	B	A	A	B	A	A	A	B	B	B	B	A	B	B
7806_95	6	0	A	A	B	B	B	B	A	B	B	A	A	B	B	B	A	B	A	A	A	B	B	A	A	A	B	A	A	B	A	A	B	B	B	B	A	A	B	A	A	A	B	B	B	B	A	B	B
1740_21	6	0	A	A	B	B	B	B	A	B	B	A	A	B	B	B	A	B	A	A	A	B	B	A	A	A	B	A	A	B	A	A	B	B	B	B	A	A	B	A	A	A	B	B	B	B	A	B	B
39320_65	6	0	A	A	B	B	B	B	A	B	B	A	A	B	B	B	A	B	A	A	A	B	B	A	A	A	B	A	A	B	A	A	B	B	B	B	A	A	B	A	A	A	B	B	B	B	A	B	B
39320_53	6	0	A	A	B	B	B	B	A	B	B	A	A	B	B	B	A	B	A	A	A	B	B	A	A	A	B	A	A	B	A	A	B	B	B	B	A	A	B	A	A	A	B	B	B	B	A	B	B
39320_69	6	0	A	A	B	B	B	B	A	B	B	A	A	B	B	B	A	B	A	A	A	B	B	A	A	A	B	A	A	B	A	A	B	B	B	B	A	A	B	A	A	A	B	B	B	B	A	B	B
10691_55	6	0	A	A	B	B	B	B	A	B	B	A	A	B	B	B	A	B	A	A	A	B	B	A	A	A	B	A	A	B	A	A	B	B	B	B	A	A	B	A	A	A	B	B	B	B	A	B	B
10691_97	6	0	A	A	B	B	B	B	A	B	B	A	A	B	B	B	A	B	A	A	A	B	B	A	A	A	B	A	A	B	A	A	B	B	B	B	A	A	B	A	A	A	B	B	B	B	A	B	B
10691_15	6	0	A	A	B	B	B	B	A	B	B	A	A	B	B	B	A	B	A	A	A	B	B	A	A	A	B	A	A	B	A	A	B	B	B	B	A	A	B	A	A	A	B	B	B	B	A	B	B
81851_49	6	0	A	A	B	B	B	B	A	B	B	A	A	B	B	B	A	B	A	A	A	B	B	A	A	A	B	A	A	B	A	A	B	B	B	B	A	A	B	A	A	A	B	B	B	B	A	B	B
31922_83	6	0	A	A	B	B	B	B	A	B	B	A	A	B	B	B	A	B	A	A	A	B	B	A	A	A	B	A	A	B	A	A	B	B	B	B	A	A	B	A	A	A	B	B	B	B	A	B	B
88850_56	6	4.45	A	A	A	B	B	B	A	B	B	A	A	B	B	B	A	B	A	A	A	B	B	A	A	A	B	A	A	B	A	A	B	B	B	B	A	A	B	A	A	A	B	A	B	B	A	B	B
88850_86	6	4.45	A	A	A	B	B	B	A	B	B	A	A	B	B	B	A	B	A	A	A	B	B	A	A	A	B	A	A	B	A	A	B	B	B	B	A	A	B	A	A	A	B	A	B	B	A	B	B
65510_51	6	4.85	A	A	A	B	B	B	A	B	B	A	A	B	B	B	A	B	A	A	A	B	B	A	A	A	B	A	A	B	A	A	B	B	B	B	A	A	B	A	A	A	B	A	B	B	A	B	B
89130_24	6	6.06	A	A	A	B	B	B	A	B	B	A	A	B	B	A	A	B	A	A	A	B	B	A	A	A	B	A	A	B	A	A	B	B	B	B	A	A	B	A	A	A	B	A	B	B	A	B	B
89130_18	6	6.46	A	A	A	B	B	B	A	B	B	A	A	B	B	A	A	B	A	A	A	B	B	A	A	A	B	A	A	B	A	A	B	B	B	B	A	A	B	A	A	A	B	A	B	B	A	B	B
89130_80	6	6.46	A	A	A	B	B	B	A	B	B	A	A	B	B	A	A	B	A	A	A	B	B	A	A	A	B	A	A	B	A	A	B	B	B	B	A	A	B	A	A	A	B	A	B	B	A	B	B
20260_65	6	6.46	A	A	A	B	B	B	A	B	B	A	A	B	B	A	A	B	A	A	A	B	B	A	A	A	B	A	A	B	A	A	B	B	B	B	A	A	B	A	A	A	B	A	B	B	A	B	B
20260_90	6	6.46	A	A	A	B	B	B	A	B	B	A	A	B	B	A	A	B	A	A	A	B	B	A	A	A	B	A	A	B	A	A	B	B	B	B	A	A	B	A	A	A	B	A	B	B	A	B	B
20260_28	6	6.46	A	A	A	B	B	B	A	B	B	A	A	B	B	A	A	B	A	A	A	B	B	A	A	A	B	A	A	B	A	A	B	B	B	B	A	A	B	A	A	A	B	A	B	B	A	B	B
33835_45	6	6.46	A	A	A	B	B	B	A	B	B	A	A	B	B	A	A	B	A	A	A	B	B	A	A	A	B	A	A	B	A	A	B	B	B	B	A	A	B	A	A	A	B	A	B	B	A	B	B
31910_13	6	6.46	A	A	A	B	B	B	A	B	B	A	A	B	B	A	A	B	A	A	A	B	B	A	A	A	B	A	A	B	A	A	B	B	B	B	A	A	B	A	A	A	B	A	B	B	A	B	B
75876_25	6	6.46	A	A	A	B	B	B	A	B	B	A	A	B	B	A	A	B	A	A	A	B	B	A	A	A	B	A	A	B	A	A	B	B	B	B	A	A	B	A	A	A	B	A	B	B	A	B	B
3904_67	6	6.46	A	A	A	B	B	B	A	B	B	A	A	B	B	A	A	B	A	A	A	B	B	A	A	A	B	A	A	B	A	A	B	B	B	B	A	A	B	A	A	A	B	A	B	B	A	B	B
65716_59	6	6.87	A	A	A	B	B	B	A	B	B	A	A	B	B	A	A	B	A	-	A	B	B	A	A	A	B	A	A	B	A	A	B	B	B	B	A	A	B	A	A	A	B	A	B	B	A	B	B
25569_62	6	7.27	A	A	A	B	B	B	A	B	B	A	A	B	B	A	A	B	A	B	A	B	B	A	A	A	B	A	A	B	A	A	B	B	B	B	A	A	B	A	A	A	B	A	B	B	A	B	B
60924_54	6	8.88	A	A	A	B	B	B	A	B	B	A	A	B	B	A	A	B	B	B	A	B	B	A	A	A	B	A	A	B	A	A	B	B	B	A	A	A	B	A	A	A	B	A	B	B	A	B	B
1581_14	6	9.29	A	A	A	B	B	B	A	B	B	A	A	B	B	A	A	B	B	B	A	B	B	A	-	A	B	A	A	B	A	A	B	B	B	A	A	A	B	A	A	A	B	A	B	B	A	B	B
93556_99	6	10.9	A	A	A	B	B	B	A	B	B	A	A	B	B	A	A	B	B	B	A	B	B	-	B	A	B	A	A	B	A	A	B	B	B	A	A	A	B	A	A	A	B	A	B	B	A	B	B
93556_98	6	10.9	A	A	A	B	B	B	A	B	B	A	A	B	B	A	A	B	B	B	A	B	B	-	B	A	B	A	A	B	A	A	B	B	B	A	A	A	B	A	A	A	B	A	B	B	A	B	B
91676_61	6	11.3	A	A	A	B	B	B	A	B	B	A	A	B	B	A	A	B	B	B	A	B	B	B	B	A	B	A	A	B	A	A	B	B	B	A	A	A	B	A	A	A	B	A	B	B	A	B	B
91676_47	6	11.3	A	A	A	B	B	B	A	B	B	A	A	B	B	A	A	B	B	B	A	B	B	B	B	A	B	A	A	B	A	A	B	B	B	A	A	A	B	A	A	A	B	A	B	B	A	B	B
55408_64	6	11.71	A	A	A	B	B	B	A	B	B	A	A	B	B	A	A	B	B	B	A	B	B	B	B	A	B	A	A	B	A	A	B	B	B	A	A	A	B	A	A	A	B	A	B	B	A	B	B
82107_15	6	11.71	A	A	A	B	B	B	A	B	B	A	A	B	B	A	A	B	B	B	A	B	B	B	B	A	B	A	A	B	A	A	B	B	B	A	A	A	B	A	A	A	B	A	B	B	A	B	B
82107_69	6	11.71	A	A	A	B	B	B	A	B	B	A	A	B	B	A	A	B	B	B	A	B	B	B	B	A	B	A	A	B	A	A	B	B	B	A	A	A	B	A	A	A	B	A	B	B	A	B	B
28942_95	6	11.71	A	A	A	B	B	B	A	B	B	A	A	B	B	A	A	B	B	B	A	B	B	B	B	A	B	A	A	B	A	A	B	B	B	A	A	A	B	A	A	A	B	A	B	B	A	B	B
28112_38	6	12.11	A	A	A	B	B	B	A	B	B	A	A	B	B	A	A	B	B	B	A	B	B	B	B	A	B	A	A	B	A	A	B	B	B	A	A	A	B	A	A	A	B	A	B	B	A	B	B
25696_25	6	15.34	A	A	A	B	B	B	A	B	B	A	A	B	B	A	A	B	B	B	B	B	B	B	B	A	B	A	A	B	A	A	B	B	B	A	A	A	B	A	A	A	B	A	B	B	A	B	B
25696_40	6	15.34	A	A	A	B	B	B	A	B	B	A	A	B	B	A	A	B	B	B	B	B	B	B	B	A	B	A	A	B	A	A	B	B	B	A	A	A	B	A	A	A	B	A	B	B	A	B	B
78790_93	6	18.57	A	A	A	B	B	B	B	B	B	A	A	B	B	A	A	B	B	B	B	B	B	B	B	A	B	B	A	B	A	A	B	B	B	A	A	A	B	A	A	A	B	A	B	B	A	B	B
79153_62	6	18.57	A	A	A	B	B	B	B	B	B	A	A	B	B	A	A	B	B	B	B	B	B	B	B	A	B	B	A	B	A	A	B	B	B	A	A	A	B	A	A	A	B	A	B	B	A	B	B
3453_59	6	18.57	A	A	A	B	B	B	B	B	B	A	A	B	B	A	A	B	B	B	B	B	B	B	B	A	B	B	A	B	A	A	B	B	B	A	A	A	B	A	A	A	B	A	B	B	A	B	B
33485_95	6	18.97	A	A	A	B	B	B	B	B	B	A	A	B	B	A	A	B	B	B	B	B	B	B	B	A	B	B	A	B	A	A	B	B	B	A	A	A	B	A	A	A	B	A	B	B	A	-	B
47247_89	6	22.61	A	A	A	B	B	B	B	B	B	A	A	B	B	A	A	B	B	B	B	B	B	B	B	A	B	B	A	B	A	A	B	B	B	A	A	A	B	A	A	A	B	A	B	B	A	A	B
63055_36	6	23.42	A	A	A	B	B	B	B	B	B	A	A	B	B	A	A	B	B	B	B	B	B	B	B	A	B	B	A	B	A	A	B	B	B	A	A	A	B	A	A	A	B	A	B	B	A	A	B
63055_62	6	23.42	A	A	A	B	B	B	B	B	B	A	A	B	B	A	A	B	B	B	B	B	B	B	B	A	B	B	A	B	A	A	B	B	B	A	A	A	B	A	A	A	B	A	B	B	A	A	B
64635_60	6	23.42	A	A	A	B	B	B	B	B	B	A	A	B	B	A	A	B	B	B	B	B	B	B	B	A	B	B	A	B	A	A	B	B	B	A	A	A	B	A	A	A	B	A	B	B	A	A	B
43587_56	6	23.42	A	A	A	B	B	B	B	B	B	A	A	B	B	A	A	B	B	B	B	B	B	B	B	A	B	B	A	B	A	A	B	B	B	A	A	A	B	A	A	A	B	A	B	B	A	A	B
47865_39	6	23.42	A	A	A	B	B	B	B	B	B	A	A	B	B	A	A	B	B	B	B	B	B	B	B	A	B	B	A	B	A	A	B	B	B	A	A	A	B	A	A	A	B	A	B	B	A	A	B
55400_16	6	23.42	A	A	A	B	B	B	B	B	B	A	A	B	B	A	A	B	B	B	B	B	B	B	B	A	B	B	A	B	A	A	B	B	B	A	A	A	B	A	A	A	B	A	B	B	A	A	B
53620_50	6	24.22	A	A	A	B	B	B	B	B	B	A	A	B	B	A	A	B	B	-	B	B	B	B	B	A	B	B	A	B	A	A	B	-	B	A	A	A	B	A	A	A	B	A	B	B	A	A	B
53620_91	6	24.22	A	A	A	B	B	B	B	B	B	A	A	B	B	A	A	B	B	-	B	B	B	B	B	A	B	B	A	B	A	A	B	-	B	A	A	A	B	A	A	A	B	A	B	B	A	A	B
18879_74	6	25.03	A	A	A	B	B	B	B	B	B	A	A	B	B	A	A	B	B	A	B	B	B	B	B	A	B	B	A	B	A	A	B	A	B	A	A	A	B	A	A	A	B	A	B	B	A	A	B
18879_75	6	25.03	A	A	A	B	B	B	B	B	B	A	A	B	B	A	A	B	B	A	B	B	B	B	B	A	B	B	A	B	A	A	B	A	B	A	A	A	B	A	A	A	B	A	B	B	A	A	B
14554_24	6	25.03	A	A	A	B	B	B	B	B	B	A	A	B	B	A	A	B	B	A	B	B	B	B	B	A	B	B	A	B	A	A	B	A	B	A	A	A	B	A	A	A	B	A	B	B	A	A	B
14554_26	6	25.03	A	A	A	B	B	B	B	B	B	A	A	B	B	A	A	B	B	A	B	B	B	B	B	A	B	B	A	B	A	A	B	A	B	A	A	A	B	A	A	A	B	A	B	B	A	A	B
82286_8	6	25.03	A	A	A	B	B	B	B	B	B	A	A	B	B	A	A	B	B	A	B	B	B	B	B	A	B	B	A	B	A	A	B	A	B	A	A	A	B	A	A	A	B	A	B	B	A	A	B
82286_63	6	25.03	A	A	A	B	B	B	B	B	B	A	A	B	B	A	A	B	B	A	B	B	B	B	B	A	B	B	A	B	A	A	B	A	B	A	A	A	B	A	A	A	B	A	B	B	A	A	B
82286_19	6	25.03	A	A	A	B	B	B	B	B	B	A	A	B	B	A	A	B	B	A	B	B	B	B	B	A	B	B	A	B	A	A	B	A	B	A	A	A	B	A	A	A	B	A	B	B	A	A	B
56709_16	6	25.03	A	A	A	B	B	B	B	B	B	A	A	B	B	A	A	B	B	A	B	B	B	B	B	A	B	B	A	B	A	A	B	A	B	A	A	A	B	A	A	A	B	A	B	B	A	A	B
45353_79	6	25.03	A	A	A	B	B	B	B	B	B	A	A	B	B	A	A	B	B	A	B	B	B	B	B	A	B	B	A	B	A	A	B	A	B	A	A	A	B	A	A	A	B	A	B	B	A	A	B
45353_58	6	25.03	A	A	A	B	B	B	B	B	B	A	A	B	B	A	A	B	B	A	B	B	B	B	B	A	B	B	A	B	A	A	B	A	B	A	A	A	B	A	A	A	B	A	B	B	A	A	B
14137_57	6	25.03	A	A	A	B	B	B	B	B	B	A	A	B	B	A	A	B	B	A	B	B	B	B	B	A	B	B	A	B	A	A	B	A	B	A	A	A	B	A	A	A	B	A	B	B	A	A	B
75961_78	6	25.03	A	A	A	B	B	B	B	B	B	A	A	B	B	A	A	B	B	A	B	B	B	B	B	A	B	B	A	B	A	A	B	A	B	A	A	A	B	A	A	A	B	A	B	B	A	A	B
14867_40	6	25.03	A	A	A	B	B	B	B	B	B	A	A	B	B	A	A	B	B	A	B	B	B	B	B	A	B	B	A	B	A	A	B	A	B	A	A	A	B	A	A	A	B	A	B	B	A	A	B
76439_91	6	25.03	A	A	A	B	B	B	B	B	B	A	A	B	B	A	A	B	B	A	B	B	B	B	B	A	B	B	A	B	A	A	B	A	B	A	A	A	B	A	A	A	B	A	B	B	A	A	B
65354_53	6	25.43	A	A	A	B	B	-	B	B	B	A	A	B	B	A	A	B	B	A	B	B	B	B	B	A	B	B	A	B	A	A	B	A	B	A	A	A	B	A	A	A	B	A	B	B	A	A	B
90050_29	6	27.05	A	A	A	B	B	-	B	B	B	A	A	B	B	A	A	B	B	A	B	B	B	B	B	A	B	B	A	B	A	A	B	A	B	A	A	A	B	A	A	A	B	A	A	B	A	A	B
58688_34	6	27.45	A	A	A	B	B	A	B	B	B	A	A	B	B	A	A	B	B	A	B	B	B	B	B	A	B	B	A	B	A	A	B	A	B	A	A	A	B	A	A	A	B	A	A	B	A	A	B
91254_71	6	27.45	A	A	A	B	B	A	B	B	B	A	A	B	B	A	A	B	B	A	B	B	B	B	B	A	B	B	A	B	A	A	B	A	B	A	A	A	B	A	A	A	B	A	A	B	A	A	B
82141_64	6	27.45	A	A	A	B	B	A	B	B	B	A	A	B	B	A	A	B	B	A	B	B	B	B	B	A	B	B	A	B	A	A	B	A	B	A	A	A	B	A	A	A	B	A	A	B	A	A	B
82141_17	6	27.45	A	A	A	B	B	A	B	B	B	A	A	B	B	A	A	B	B	A	B	B	B	B	B	A	B	B	A	B	A	A	B	A	B	A	A	A	B	A	A	A	B	A	A	B	A	A	B
82141_18	6	27.45	A	A	A	B	B	A	B	B	B	A	A	B	B	A	A	B	B	A	B	B	B	B	B	A	B	B	A	B	A	A	B	A	B	A	A	A	B	A	A	A	B	A	A	B	A	A	B
39471_60	6	27.45	A	A	A	B	B	A	B	B	B	A	A	B	B	A	A	B	B	A	B	B	B	B	B	A	B	B	A	B	A	A	B	A	B	A	A	A	B	A	A	A	B	A	A	B	A	A	B
39471_65	6	27.45	A	A	A	B	B	A	B	B	B	A	A	B	B	A	A	B	B	A	B	B	B	B	B	A	B	B	A	B	A	A	B	A	B	A	A	A	B	A	A	A	B	A	A	B	A	A	B
60495_88	6	27.45	A	A	A	B	B	A	B	B	B	A	A	B	B	A	A	B	B	A	B	B	B	B	B	A	B	B	A	B	A	A	B	A	B	A	A	A	B	A	A	A	B	A	A	B	A	A	B
27372_27	6	27.45	A	A	A	B	B	A	B	B	B	A	A	B	B	A	A	B	B	A	B	B	B	B	B	A	B	B	A	B	A	A	B	A	B	A	A	A	B	A	A	A	B	A	A	B	A	A	B
58704_26	6	27.45	A	A	A	B	B	A	B	B	B	A	A	B	B	A	A	B	B	A	B	B	B	B	B	A	B	B	A	B	A	A	B	A	B	A	A	A	B	A	A	A	B	A	A	B	A	A	B
78907_39	6	27.45	A	A	A	B	B	A	B	B	B	A	A	B	B	A	A	B	B	A	B	B	B	B	B	A	B	B	A	B	A	A	B	A	B	A	A	A	B	A	A	A	B	A	A	B	A	A	B
84637_15	6	27.45	A	A	A	B	B	A	B	B	B	A	A	B	B	A	A	B	B	A	B	B	B	B	B	A	B	B	A	B	A	A	B	A	B	A	A	A	B	A	A	A	B	A	A	B	A	A	B
58532_67	6	27.45	A	A	A	B	B	A	B	B	B	A	A	B	B	A	A	B	B	A	B	B	B	B	B	A	B	B	A	B	A	A	B	A	B	A	A	A	B	A	A	A	B	A	A	B	A	A	B
96092_41	6	27.45	A	A	A	B	B	A	B	B	B	A	A	B	B	A	A	B	B	A	B	B	B	B	B	A	B	B	A	B	A	A	B	A	B	A	A	A	B	A	A	A	B	A	A	B	A	A	B
58920_52	6	27.45	A	A	A	B	B	A	B	B	B	A	A	B	B	A	A	B	B	A	B	B	B	B	B	A	B	B	A	B	A	A	B	A	B	A	A	A	B	A	A	A	B	A	A	B	A	A	B
24568_81	6	27.45	A	A	A	B	B	A	B	B	B	A	A	B	B	A	A	B	B	A	B	B	B	B	B	A	B	B	A	B	A	A	B	A	B	A	A	A	B	A	A	A	B	A	A	B	A	A	B
61356_90	6	27.45	A	A	A	B	B	A	B	B	B	A	A	B	B	A	A	B	B	A	B	B	B	B	B	A	B	B	A	B	A	A	B	A	B	A	A	A	B	A	A	A	B	A	A	B	A	A	B
42443_59	6	27.45	A	A	A	B	B	A	B	B	B	A	A	B	B	A	A	B	B	A	B	B	B	B	B	A	B	B	A	B	A	A	B	A	B	A	A	A	B	A	A	A	B	A	A	B	A	A	B
6316_45	6	27.45	A	A	A	B	B	A	B	B	B	A	A	B	B	A	A	B	B	A	B	B	B	B	B	A	B	B	A	B	A	A	B	A	B	A	A	A	B	A	A	A	B	A	A	B	A	A	B
42443_60	6	27.45	A	A	A	B	B	A	B	B	B	A	A	B	B	A	A	B	B	A	B	B	B	B	B	A	B	B	A	B	A	A	B	A	B	A	A	A	B	A	A	A	B	A	A	B	A	A	B
58920_9	6	27.45	A	A	A	B	B	A	B	B	B	A	A	B	B	A	A	B	B	A	B	B	B	B	B	A	B	B	A	B	A	A	B	A	B	A	A	A	B	A	A	A	B	A	A	B	A	A	B
16822_41	6	27.45	A	A	A	B	B	A	B	B	B	A	A	B	B	A	A	B	B	A	B	B	B	B	B	A	B	B	A	B	A	A	B	A	B	A	A	A	B	A	A	A	B	A	A	B	A	A	B
58920_79	6	27.45	A	A	A	B	B	A	B	B	B	A	A	B	B	A	A	B	B	A	B	B	B	B	B	A	B	B	A	B	A	A	B	A	B	A	A	A	B	A	A	A	B	A	A	B	A	A	B
61356_89	6	27.45	A	A	A	B	B	A	B	B	B	A	A	B	B	A	A	B	B	A	B	B	B	B	B	A	B	B	A	B	A	A	B	A	B	A	A	A	B	A	A	A	B	A	A	B	A	A	B
45993_37	6	29.06	A	A	A	B	B	A	B	B	B	A	A	B	B	A	A	B	B	A	B	B	B	B	B	A	B	B	A	B	A	A	B	A	B	A	A	A	B	A	A	A	B	A	A	B	A	A	B
60736_96	6	29.87	A	A	A	B	B	A	B	B	B	A	A	B	B	A	A	B	B	A	B	B	B	B	B	A	B	B	A	B	A	A	B	A	B	A	A	A	B	A	A	A	B	A	A	B	A	A	B
94174_79	6	29.87	A	A	A	B	B	A	B	B	B	A	A	B	B	A	A	B	B	A	B	B	B	B	B	A	B	B	A	B	A	A	B	A	B	A	A	A	B	A	A	A	B	A	A	B	A	A	B
94174_98	6	29.87	A	A	A	B	B	A	B	B	B	A	A	B	B	A	A	B	B	A	B	B	B	B	B	A	B	B	A	B	A	A	B	A	B	A	A	A	B	A	A	A	B	A	A	B	A	A	B
40972_84	6	29.87	A	A	A	B	B	A	B	B	B	A	A	B	B	A	A	B	B	A	B	B	B	B	B	A	B	B	A	B	A	A	B	A	B	A	A	A	B	A	A	A	B	A	A	B	A	A	B
98588_17	6	29.87	A	A	A	B	B	A	B	B	B	A	A	B	B	A	A	B	B	A	B	B	B	B	B	A	B	B	A	B	A	A	B	A	B	A	A	A	B	A	A	A	B	A	A	B	A	A	B
98080_80	6	30.27	A	A	A	B	B	A	B	B	B	A	-	B	B	A	A	B	B	A	B	B	B	B	B	A	B	B	A	B	A	A	B	A	B	A	A	A	B	A	A	A	B	A	A	B	A	A	B
91057_28	6	35.53	A	A	A	B	B	A	B	B	B	A	B	B	B	A	A	A	B	A	B	B	B	B	B	A	B	B	A	B	A	A	B	A	B	A	A	B	B	A	A	A	B	A	A	B	A	A	A
96432_14	6	35.94	A	A	A	B	B	A	B	B	B	A	B	B	B	A	A	A	B	A	B	B	B	B	B	A	B	B	A	B	A	A	B	A	B	A	A	B	B	A	A	A	B	A	A	B	A	A	A
90832_66	6	36.34	A	A	A	B	B	A	B	B	B	A	B	B	B	A	A	A	B	A	B	B	B	B	B	A	B	B	A	B	A	A	B	A	B	A	A	B	B	A	A	A	B	A	A	B	A	A	A
30329_48	6	37.15	A	A	A	B	B	A	B	B	B	A	B	B	B	A	A	A	B	A	B	B	B	B	B	A	B	B	A	B	A	A	B	A	B	A	A	B	B	A	A	A	B	A	A	B	A	A	A
70445_10	6	37.15	A	A	A	B	B	A	B	B	B	A	B	B	B	A	A	A	B	A	B	B	B	B	B	A	B	B	A	B	A	A	B	A	B	A	A	B	B	A	A	A	B	A	A	B	A	A	A
52718_32	6	37.95	A	A	A	B	B	A	B	B	B	A	B	B	B	A	A	A	B	A	B	B	A	B	B	A	B	B	A	B	A	A	B	A	B	A	A	B	B	A	A	A	B	A	A	B	A	A	A
52718_31	6	37.95	A	A	A	B	B	A	B	B	B	A	B	B	B	A	A	A	B	A	B	B	A	B	B	A	B	B	A	B	A	A	B	A	B	A	A	B	B	A	A	A	B	A	A	B	A	A	A
59384_36	6	37.95	A	A	A	B	B	A	B	B	B	A	B	B	B	A	A	A	B	A	B	B	A	B	B	A	B	B	A	B	A	A	B	A	B	A	A	B	B	A	A	A	B	A	A	B	A	A	A
79881_20	6	38.36	A	A	A	B	B	A	B	B	B	A	B	B	B	A	A	A	B	A	B	B	A	B	B	A	B	B	A	B	A	A	B	A	B	A	A	B	B	A	A	A	B	A	A	B	A	A	A
79881_28	6	38.36	A	A	A	B	B	A	B	B	B	A	B	B	B	A	A	A	B	A	B	B	A	B	B	A	B	B	A	B	A	A	B	A	B	A	A	B	B	A	A	A	B	A	A	B	A	A	A
79881_27	6	38.36	A	A	A	B	B	A	B	B	B	A	B	B	B	A	A	A	B	A	B	B	A	B	B	A	B	B	A	B	A	A	B	A	B	A	A	B	B	A	A	A	B	A	A	B	A	A	A
32431_39	6	38.36	A	A	A	B	B	A	B	B	B	A	B	B	B	A	A	A	B	A	B	B	A	B	B	A	B	B	A	B	A	A	B	A	B	A	A	B	B	A	A	A	B	A	A	B	A	A	A
32431_98	6	38.36	A	A	A	B	B	A	B	B	B	A	B	B	B	A	A	A	B	A	B	B	A	B	B	A	B	B	A	B	A	A	B	A	B	A	A	B	B	A	A	A	B	A	A	B	A	A	A
32431_89	6	38.36	A	A	A	B	B	A	B	B	B	A	B	B	B	A	A	A	B	A	B	B	A	B	B	A	B	B	A	B	A	A	B	A	B	A	A	B	B	A	A	A	B	A	A	B	A	A	A
80968_79	6	41.59	A	A	A	B	B	A	B	B	B	A	B	B	B	A	A	A	B	A	B	B	A	B	B	A	B	B	A	B	A	A	B	A	B	A	A	B	B	A	A	A	B	A	A	B	A	A	A
83227_31	6	41.59	A	A	A	B	B	A	B	B	B	A	B	B	B	A	A	A	B	A	B	B	A	B	B	A	B	B	A	B	A	A	B	A	B	A	A	B	B	A	A	A	B	A	A	B	A	A	A
37725_17	6	41.59	A	A	A	B	B	A	B	B	B	A	B	B	B	A	A	A	B	A	B	B	A	B	B	A	B	B	A	B	A	A	B	A	B	A	A	B	B	A	A	A	B	A	A	B	A	A	A
13686_61	6	41.99	A	A	A	B	B	A	B	B	B	A	B	B	B	A	A	A	B	A	B	B	A	B	B	A	B	B	A	B	A	A	B	A	B	A	A	B	B	A	A	A	B	A	A	B	A	A	A
20661_18	6	41.99	A	A	A	B	B	A	B	B	B	A	B	B	B	A	A	A	B	A	B	B	A	B	B	A	B	B	A	B	A	A	B	A	B	A	A	B	B	A	A	A	B	A	A	B	A	A	A
37260_76	6	41.99	A	A	A	B	B	A	B	B	B	A	B	B	B	A	A	A	B	A	B	B	A	B	B	A	B	B	A	B	A	A	B	A	B	A	A	B	B	A	A	A	B	A	A	B	A	A	A
47987_52	6	41.99	A	A	A	B	B	A	B	B	B	A	B	B	B	A	A	A	B	A	B	B	A	B	B	A	B	B	A	B	A	A	B	A	B	A	A	B	B	A	A	A	B	A	A	B	A	A	A
57941_96	6	41.99	A	A	A	B	B	A	B	B	B	A	B	B	B	A	A	A	B	A	B	B	A	B	B	A	B	B	A	B	A	A	B	A	B	A	A	B	B	A	A	A	B	A	A	B	A	A	A
89899_84	6	41.99	A	A	A	B	B	A	B	B	B	A	B	B	B	A	A	A	B	A	B	B	A	B	B	A	B	B	A	B	A	A	B	A	B	A	A	B	B	A	A	A	B	A	A	B	A	A	A
57617_91	6	41.99	A	A	A	B	B	A	B	B	B	A	B	B	B	A	A	A	B	A	B	B	A	B	B	A	B	B	A	B	A	A	B	A	B	A	A	B	B	A	A	A	B	A	A	B	A	A	A
85240_59	6	41.99	A	A	A	B	B	A	B	B	B	A	B	B	B	A	A	A	B	A	B	B	A	B	B	A	B	B	A	B	A	A	B	A	B	A	A	B	B	A	A	A	B	A	A	B	A	A	A
3919_93	6	41.99	A	A	A	B	B	A	B	B	B	A	B	B	B	A	A	A	B	A	B	B	A	B	B	A	B	B	A	B	A	A	B	A	B	A	A	B	B	A	A	A	B	A	A	B	A	A	A
3919_34	6	41.99	A	A	A	B	B	A	B	B	B	A	B	B	B	A	A	A	B	A	B	B	A	B	B	A	B	B	A	B	A	A	B	A	B	A	A	B	B	A	A	A	B	A	A	B	A	A	A
77074_26	6	42.39	A	A	A	B	B	A	B	B	B	A	B	B	B	A	A	A	B	A	B	B	A	B	B	A	B	B	A	B	A	A	B	A	B	A	A	B	B	A	A	A	B	A	A	B	A	A	A
14564_62	6	43.6	A	B	A	B	B	A	B	B	B	A	B	B	B	A	A	A	B	A	B	B	A	B	B	A	B	B	A	B	A	A	B	A	B	A	A	B	B	A	A	A	B	A	A	B	A	A	A
98611_25	6	43.6	A	B	A	B	B	A	B	B	B	A	B	B	B	A	A	A	B	A	B	B	A	B	B	A	B	B	A	B	A	A	B	A	B	A	A	B	B	A	A	A	B	A	A	B	A	A	A
60054_59	6	43.6	A	B	A	B	B	A	B	B	B	A	B	B	B	A	A	A	B	A	B	B	A	B	B	A	B	B	A	B	A	A	B	A	B	A	A	B	B	A	A	A	B	A	A	B	A	A	A
57986_38	6	45.22	A	B	A	B	B	A	B	B	B	A	B	B	B	A	A	A	B	A	B	B	A	B	B	A	B	B	A	B	A	A	B	A	B	A	A	B	B	B	A	A	B	A	A	B	A	A	A
56093_58	6	45.22	A	B	A	B	B	A	B	B	B	A	B	B	B	A	A	A	B	A	B	B	A	B	B	A	B	B	A	B	A	A	B	A	B	A	A	B	B	B	A	A	B	A	A	B	A	A	A
56093_25	6	45.22	A	B	A	B	B	A	B	B	B	A	B	B	B	A	A	A	B	A	B	B	A	B	B	A	B	B	A	B	A	A	B	A	B	A	A	B	B	B	A	A	B	A	A	B	A	A	A
14745_52	6	45.22	A	B	A	B	B	A	B	B	B	A	B	B	B	A	A	A	B	A	B	B	A	B	B	A	B	B	A	B	A	A	B	A	B	A	A	B	B	B	A	A	B	A	A	B	A	A	A
59644_31	6	45.22	A	B	A	B	B	A	B	B	B	A	B	B	B	A	A	A	B	A	B	B	A	B	B	A	B	B	A	B	A	A	B	A	B	A	A	B	B	B	A	A	B	A	A	B	A	A	A
28841_21	6	45.22	A	B	A	B	B	A	B	B	B	A	B	B	B	A	A	A	B	A	B	B	A	B	B	A	B	B	A	B	A	A	B	A	B	A	A	B	B	B	A	A	B	A	A	B	A	A	A
28841_90	6	45.22	A	B	A	B	B	A	B	B	B	A	B	B	B	A	A	A	B	A	B	B	A	B	B	A	B	B	A	B	A	A	B	A	B	A	A	B	B	B	A	A	B	A	A	B	A	A	A
28841_56	6	45.22	A	B	A	B	B	A	B	B	B	A	B	B	B	A	A	A	B	A	B	B	A	B	B	A	B	B	A	B	A	A	B	A	B	A	A	B	B	B	A	A	B	A	A	B	A	A	A
41142_12	6	46.83	A	B	A	A	B	A	B	B	B	A	B	B	B	A	A	A	B	A	B	B	A	B	B	A	B	B	A	B	A	A	B	A	B	A	A	B	B	B	A	A	B	A	A	B	A	A	A
42507_57	6	48.85	A	B	A	A	B	A	B	B	B	A	B	B	B	A	A	A	B	A	B	B	A	B	B	A	B	B	B	A	A	A	B	A	B	A	A	B	B	B	A	A	B	A	A	B	A	A	A
36814_89	6	48.85	A	B	A	A	B	A	B	B	B	A	B	B	B	A	A	A	B	A	B	B	A	B	B	A	B	B	B	A	A	A	B	A	B	A	A	B	B	B	A	A	B	A	A	B	A	A	A
7848_71	6	49.25	A	B	A	A	B	A	B	B	B	A	B	B	B	A	A	A	B	A	B	B	A	B	B	A	B	B	B	A	A	A	B	A	B	A	A	B	B	B	A	A	B	A	A	B	A	A	A
22779_41	6	49.25	A	B	A	A	B	A	B	B	B	A	B	B	B	A	A	A	B	A	B	B	A	B	B	A	B	B	B	A	A	A	B	A	B	A	A	B	B	B	A	A	B	A	A	B	A	A	A
22779_50	6	49.25	A	B	A	A	B	A	B	B	B	A	B	B	B	A	A	A	B	A	B	B	A	B	B	A	B	B	B	A	A	A	B	A	B	A	A	B	B	B	A	A	B	A	A	B	A	A	A
22779_39	6	49.25	A	B	A	A	B	A	B	B	B	A	B	B	B	A	A	A	B	A	B	B	A	B	B	A	B	B	B	A	A	A	B	A	B	A	A	B	B	B	A	A	B	A	A	B	A	A	A
40121_43	6	49.25	A	B	A	A	B	A	B	B	B	A	B	B	B	A	A	A	B	A	B	B	A	B	B	A	B	B	B	A	A	A	B	A	B	A	A	B	B	B	A	A	B	A	A	B	A	A	A
55390_20	6	49.25	A	B	A	A	B	A	B	B	B	A	B	B	B	A	A	A	B	A	B	B	A	B	B	A	B	B	B	A	A	A	B	A	B	A	A	B	B	B	A	A	B	A	A	B	A	A	A
55390_85	6	49.25	A	B	A	A	B	A	B	B	B	A	B	B	B	A	A	A	B	A	B	B	A	B	B	A	B	B	B	A	A	A	B	A	B	A	A	B	B	B	A	A	B	A	A	B	A	A	A
55390_58	6	49.25	A	B	A	A	B	A	B	B	B	A	B	B	B	A	A	A	B	A	B	B	A	B	B	A	B	B	B	A	A	A	B	A	B	A	A	B	B	B	A	A	B	A	A	B	A	A	A
27252_93	6	49.25	A	B	A	A	B	A	B	B	B	A	B	B	B	A	A	A	B	A	B	B	A	B	B	A	B	B	B	A	A	A	B	A	B	A	A	B	B	B	A	A	B	A	A	B	A	A	A
27252_56	6	49.25	A	B	A	A	B	A	B	B	B	A	B	B	B	A	A	A	B	A	B	B	A	B	B	A	B	B	B	A	A	A	B	A	B	A	A	B	B	B	A	A	B	A	A	B	A	A	A
48499_85	6	49.25	A	B	A	A	B	A	B	B	B	A	B	B	B	A	A	A	B	A	B	B	A	B	B	A	B	B	B	A	A	A	B	A	B	A	A	B	B	B	A	A	B	A	A	B	A	A	A
48499_69	6	49.25	A	B	A	A	B	A	B	B	B	A	B	B	B	A	A	A	B	A	B	B	A	B	B	A	B	B	B	A	A	A	B	A	B	A	A	B	B	B	A	A	B	A	A	B	A	A	A
33764_75	6	50.06	A	B	A	A	B	A	B	B	B	A	B	B	B	A	A	A	B	-	B	B	A	B	B	A	B	B	B	A	A	A	B	-	B	A	A	B	B	B	A	A	B	A	A	B	A	A	A
44397_73	6	50.06	A	B	A	A	B	A	B	B	B	A	B	B	B	A	A	A	B	-	B	B	A	B	B	A	B	B	B	A	A	A	B	-	B	A	A	B	B	B	A	A	B	A	A	B	A	A	A
26119_65	6	50.86	A	B	A	A	B	A	B	B	B	A	B	B	B	A	A	A	B	B	B	B	A	B	B	A	B	B	B	A	A	A	B	B	B	A	A	B	B	B	A	A	B	A	A	B	A	A	A
41378_98	6	50.86	A	B	A	A	B	A	B	B	B	A	B	B	B	A	A	A	B	B	B	B	A	B	B	A	B	B	B	A	A	A	B	B	B	A	A	B	B	B	A	A	B	A	A	B	A	A	A
41378_25	6	50.86	A	B	A	A	B	A	B	B	B	A	B	B	B	A	A	A	B	B	B	B	A	B	B	A	B	B	B	A	A	A	B	B	B	A	A	B	B	B	A	A	B	A	A	B	A	A	A
41378_99	6	50.86	A	B	A	A	B	A	B	B	B	A	B	B	B	A	A	A	B	B	B	B	A	B	B	A	B	B	B	A	A	A	B	B	B	A	A	B	B	B	A	A	B	A	A	B	A	A	A
86905_24	6	50.86	A	B	A	A	B	A	B	B	B	A	B	B	B	A	A	A	B	B	B	B	A	B	B	A	B	B	B	A	A	A	B	B	B	A	A	B	B	B	A	A	B	A	A	B	A	A	A
70317_77	6	50.86	A	B	A	A	B	A	B	B	B	A	B	B	B	A	A	A	B	B	B	B	A	B	B	A	B	B	B	A	A	A	B	B	B	A	A	B	B	B	A	A	B	A	A	B	A	A	A
70317_15	6	50.86	A	B	A	A	B	A	B	B	B	A	B	B	B	A	A	A	B	B	B	B	A	B	B	A	B	B	B	A	A	A	B	B	B	A	A	B	B	B	A	A	B	A	A	B	A	A	A
44637_53	6	50.86	A	B	A	A	B	A	B	B	B	A	B	B	B	A	A	A	B	B	B	B	A	B	B	A	B	B	B	A	A	A	B	B	B	A	A	B	B	B	A	A	B	A	A	B	A	A	A
60822_77	6	50.86	A	B	A	A	B	A	B	B	B	A	B	B	B	A	A	A	B	B	B	B	A	B	B	A	B	B	B	A	A	A	B	B	B	A	A	B	B	B	A	A	B	A	A	B	A	A	A
65924_22	6	50.86	A	B	A	A	B	A	B	B	B	A	B	B	B	A	A	A	B	B	B	B	A	B	B	A	B	B	B	A	A	A	B	B	B	A	A	B	B	B	A	A	B	A	A	B	A	A	A
95938_42	6	50.86	A	B	A	A	B	A	B	B	B	A	B	B	B	A	A	A	B	B	B	B	A	B	B	A	B	B	B	A	A	A	B	B	B	A	A	B	B	B	A	A	B	A	A	B	A	A	A
54594_86	6	50.86	A	B	A	A	B	A	B	B	B	A	B	B	B	A	A	A	B	B	B	B	A	B	B	A	B	B	B	A	A	A	B	B	B	A	A	B	B	B	A	A	B	A	A	B	A	A	A
57235_52	6	50.86	A	B	A	A	B	A	B	B	B	A	B	B	B	A	A	A	B	B	B	B	A	B	B	A	B	B	B	A	A	A	B	B	B	A	A	B	B	B	A	A	B	A	A	B	A	A	A
42819_85	6	50.86	A	B	A	A	B	A	B	B	B	A	B	B	B	A	A	A	B	B	B	B	A	B	B	A	B	B	B	A	A	A	B	B	B	A	A	B	B	B	A	A	B	A	A	B	A	A	A
96287_33	6	50.86	A	B	A	A	B	A	B	B	B	A	B	B	B	A	A	A	B	B	B	B	A	B	B	A	B	B	B	A	A	A	B	B	B	A	A	B	B	B	A	A	B	A	A	B	A	A	A
96287_32	6	50.86	A	B	A	A	B	A	B	B	B	A	B	B	B	A	A	A	B	B	B	B	A	B	B	A	B	B	B	A	A	A	B	B	B	A	A	B	B	B	A	A	B	A	A	B	A	A	A
94451_39	6	50.86	A	B	A	A	B	A	B	B	B	A	B	B	B	A	A	A	B	B	B	B	A	B	B	A	B	B	B	A	A	A	B	B	B	A	A	B	B	B	A	A	B	A	A	B	A	A	A
94451_25	6	50.86	A	B	A	A	B	A	B	B	B	A	B	B	B	A	A	A	B	B	B	B	A	B	B	A	B	B	B	A	A	A	B	B	B	A	A	B	B	B	A	A	B	A	A	B	A	A	A
94451_28	6	50.86	A	B	A	A	B	A	B	B	B	A	B	B	B	A	A	A	B	B	B	B	A	B	B	A	B	B	B	A	A	A	B	B	B	A	A	B	B	B	A	A	B	A	A	B	A	A	A
14348_92	6	51.27	A	B	A	A	B	A	B	B	B	A	B	B	B	A	A	A	B	B	B	B	A	B	B	A	B	B	B	A	A	A	B	B	B	A	A	B	B	B	A	A	B	A	A	B	A	A	A
51454_37	6	51.27	A	B	A	A	B	A	B	B	B	A	B	B	B	A	A	A	B	B	B	B	A	B	B	A	B	B	B	A	A	A	B	B	B	A	A	B	B	B	A	A	B	A	A	B	A	A	A
64883_45	6	51.27	A	B	A	A	B	A	B	B	B	A	B	B	B	A	A	A	B	B	B	B	A	B	B	A	B	B	B	A	A	A	B	B	B	A	A	B	B	B	A	A	B	A	A	B	A	A	A
61846_74	6	60.22	A	B	B	A	B	A	B	B	B	A	B	B	B	A	A	A	B	B	B	B	A	B	B	A	B	B	B	A	A	A	B	B	B	A	A	B	B	B	A	B	B	A	A	B	A	A	A
85400_19	6	62.64	A	B	B	A	B	A	B	B	B	A	B	B	B	A	A	A	B	B	B	B	A	B	B	A	B	B	B	A	A	A	B	B	B	A	B	B	B	B	A	B	-	A	A	A	A	A	A
49161_51	6	63.04	A	B	B	A	B	A	B	B	B	A	B	B	B	A	A	A	B	B	B	B	A	B	B	A	B	B	B	A	A	A	B	B	B	A	B	B	B	B	A	B	A	A	A	A	A	A	A
94567_5	6	63.04	A	B	B	A	B	A	B	B	B	A	B	B	B	A	A	A	B	B	B	B	A	B	B	A	B	B	B	A	A	A	B	B	B	A	B	B	B	B	A	B	A	A	A	A	A	A	A
57814_72	6	63.04	A	B	B	A	B	A	B	B	B	A	B	B	B	A	A	A	B	B	B	B	A	B	B	A	B	B	B	A	A	A	B	B	B	A	B	B	B	B	A	B	A	A	A	A	A	A	A
51178_98	6	63.04	A	B	B	A	B	A	B	B	B	A	B	B	B	A	A	A	B	B	B	B	A	B	B	A	B	B	B	A	A	A	B	B	B	A	B	B	B	B	A	B	A	A	A	A	A	A	A
93924_61	6	64.66	A	B	B	A	B	A	B	B	B	A	B	B	B	A	A	A	B	B	B	B	A	B	B	A	B	B	B	A	A	A	B	B	B	A	B	B	B	B	A	B	A	A	A	A	B	A	A
81723_69	6	64.66	A	B	B	A	B	A	B	B	B	A	B	B	B	A	A	A	B	B	B	B	A	B	B	A	B	B	B	A	A	A	B	B	B	A	B	B	B	B	A	B	A	A	A	A	B	A	A
81723_30	6	64.66	A	B	B	A	B	A	B	B	B	A	B	B	B	A	A	A	B	B	B	B	A	B	B	A	B	B	B	A	A	A	B	B	B	A	B	B	B	B	A	B	A	A	A	A	B	A	A
81723_33	6	64.66	A	B	B	A	B	A	B	B	B	A	B	B	B	A	A	A	B	B	B	B	A	B	B	A	B	B	B	A	A	A	B	B	B	A	B	B	B	B	A	B	A	A	A	A	B	A	A
36564_40	6	65.06	A	B	B	A	B	A	B	B	B	A	B	B	B	A	A	A	B	B	B	B	A	B	B	A	B	B	B	A	A	A	B	B	B	A	B	B	B	B	A	B	A	A	A	A	B	A	A
36564_65	6	65.06	A	B	B	A	B	A	B	B	B	A	B	B	B	A	A	A	B	B	B	B	A	B	B	A	B	B	B	A	A	A	B	B	B	A	B	B	B	B	A	B	A	A	A	A	B	A	A
72476_6	6	65.06	A	B	B	A	B	A	B	B	B	A	B	B	B	A	A	A	B	B	B	B	A	B	B	A	B	B	B	A	A	A	B	B	B	A	B	B	B	B	A	B	A	A	A	A	B	A	A
72476_89	6	65.06	A	B	B	A	B	A	B	B	B	A	B	B	B	A	A	A	B	B	B	B	A	B	B	A	B	B	B	A	A	A	B	B	B	A	B	B	B	B	A	B	A	A	A	A	B	A	A
20919_15	6	65.06	A	B	B	A	B	A	B	B	B	A	B	B	B	A	A	A	B	B	B	B	A	B	B	A	B	B	B	A	A	A	B	B	B	A	B	B	B	B	A	B	A	A	A	A	B	A	A
33987_93	6	65.46	A	B	B	A	B	A	B	B	B	A	B	B	B	A	A	A	B	B	B	B	A	B	B	A	B	B	B	A	A	A	B	B	B	A	B	B	B	B	A	B	A	A	A	A	B	A	A
57747_87	6	65.46	A	B	B	A	B	A	B	B	B	A	B	B	B	A	A	A	B	B	B	B	A	B	B	A	B	B	B	A	A	A	B	B	B	A	B	B	B	B	A	B	A	A	A	A	B	A	A
55223_56	6	65.46	A	B	B	A	B	A	B	B	B	A	B	B	B	A	A	A	B	B	B	B	A	B	B	A	B	B	B	A	A	A	B	B	B	A	B	B	B	B	A	B	A	A	A	A	B	A	A
55223_7	6	65.46	A	B	B	A	B	A	B	B	B	A	B	B	B	A	A	A	B	B	B	B	A	B	B	A	B	B	B	A	A	A	B	B	B	A	B	B	B	B	A	B	A	A	A	A	B	A	A
91470_37	6	65.46	A	B	B	A	B	A	B	B	B	A	B	B	B	A	A	A	B	B	B	B	A	B	B	A	B	B	B	A	A	A	B	B	B	A	B	B	B	B	A	B	A	A	A	A	B	A	A
74299_54	6	65.46	A	B	B	A	B	A	B	B	B	A	B	B	B	A	A	A	B	B	B	B	A	B	B	A	B	B	B	A	A	A	B	B	B	A	B	B	B	B	A	B	A	A	A	A	B	A	A
55913_64	6	65.46	A	B	B	A	B	A	B	B	B	A	B	B	B	A	A	A	B	B	B	B	A	B	B	A	B	B	B	A	A	A	B	B	B	A	B	B	B	B	A	B	A	A	A	A	B	A	A
80205_76	6	66.67	A	B	B	A	B	A	B	B	B	A	-	-	B	A	A	A	B	B	B	B	A	B	B	A	B	B	B	A	A	A	B	B	B	A	B	-	B	B	A	B	A	A	A	A	B	A	A
47733_45	6	72.75	A	B	B	A	B	A	B	B	B	B	A	A	B	A	A	A	B	B	-	B	A	A	B	A	B	B	B	A	A	A	B	B	B	B	B	A	B	B	A	B	A	A	A	A	B	A	A
47733_7	6	72.75	A	B	B	A	B	A	B	B	B	B	A	A	B	A	A	A	B	B	-	B	A	A	B	A	B	B	B	A	A	A	B	B	B	B	B	A	B	B	A	B	A	A	A	A	B	A	A
47733_41	6	72.75	A	B	B	A	B	A	B	B	B	B	A	A	B	A	A	A	B	B	-	B	A	A	B	A	B	B	B	A	A	A	B	B	B	B	B	A	B	B	A	B	A	A	A	A	B	A	A
38068_20	6	73.15	A	B	B	A	B	A	B	B	B	B	A	A	B	A	A	A	B	B	A	B	A	A	B	A	B	B	B	A	A	A	B	B	B	B	B	A	B	B	A	B	A	A	A	A	B	A	A
48727_51	6	75.98	A	B	B	A	B	A	B	B	B	B	A	A	B	A	A	A	B	B	A	B	A	A	B	B	B	B	B	A	A	A	B	B	B	B	B	A	B	B	A	B	A	A	A	A	B	A	A
23108_11	6	77.59	A	B	B	A	B	A	B	B	B	B	A	A	B	A	A	A	B	B	A	B	A	A	B	B	B	B	B	A	A	A	A	B	B	B	B	A	B	B	A	B	A	A	A	A	B	A	A
83017_71	6	77.59	A	B	B	A	B	A	B	B	B	B	A	A	B	A	A	A	B	B	A	B	A	A	B	B	B	B	B	A	A	A	A	B	B	B	B	A	B	B	A	B	A	A	A	A	B	A	A
91592_32	6	77.59	A	B	B	A	B	A	B	B	B	B	A	A	B	A	A	A	B	B	A	B	A	A	B	B	B	B	B	A	A	A	A	B	B	B	B	A	B	B	A	B	A	A	A	A	B	A	A
42311_17	6	78.4	A	B	B	A	B	A	B	B	B	B	A	A	B	A	A	A	B	B	A	B	A	A	B	B	B	B	B	B	A	A	A	B	B	B	B	A	B	B	A	B	A	A	A	A	B	A	A
89959_7	6	78.8	A	B	B	A	B	A	B	B	B	B	A	A	B	A	A	A	B	B	A	B	A	A	B	B	B	B	B	B	A	A	A	B	B	B	B	A	B	B	A	B	A	A	A	A	B	A	A
46646_83	6	79.61	A	B	B	A	B	A	B	B	B	B	A	A	B	A	A	A	B	B	A	B	A	A	B	B	B	B	B	B	A	A	A	B	B	B	B	A	B	B	A	B	-	A	A	A	B	A	A
95525_93	6	80.01	A	B	B	A	B	A	B	B	B	B	A	A	B	A	A	A	B	B	A	B	A	A	B	B	B	B	B	B	A	A	A	B	B	B	B	A	B	B	A	B	B	A	A	A	B	A	A
95525_79	6	80.01	A	B	B	A	B	A	B	B	B	B	A	A	B	A	A	A	B	B	A	B	A	A	B	B	B	B	B	B	A	A	A	B	B	B	B	A	B	B	A	B	B	A	A	A	B	A	A
92429_45	6	80.01	A	B	B	A	B	A	B	B	B	B	A	A	B	A	A	A	B	B	A	B	A	A	B	B	B	B	B	B	A	A	A	B	B	B	B	A	B	B	A	B	B	A	A	A	B	A	A
90892_47	6	80.42	A	B	B	A	B	A	B	B	B	B	A	A	B	A	A	A	B	B	A	B	A	A	B	B	B	B	B	B	A	A	A	B	B	B	B	A	B	B	A	B	B	A	A	A	B	A	A
38994_52	6	81.63	A	B	B	A	B	A	B	B	B	B	A	A	B	A	A	A	B	B	A	A	A	A	B	B	B	B	B	B	A	A	A	B	B	B	B	A	B	B	A	B	B	A	A	A	B	A	A
26473_73	6	81.63	A	B	B	A	B	A	B	B	B	B	A	A	B	A	A	A	B	B	A	A	A	A	B	B	B	B	B	B	A	A	A	B	B	B	B	A	B	B	A	B	B	A	A	A	B	A	A
51519_55	6	82.03	A	B	B	A	B	A	B	B	B	B	A	A	B	A	A	A	B	B	A	A	A	A	B	B	B	B	B	B	A	A	A	B	B	B	B	A	B	B	A	B	B	A	A	A	B	A	A
51519_61	6	82.43	A	B	B	A	B	A	B	B	B	B	A	A	B	A	A	A	B	B	A	A	A	A	B	B	B	B	B	B	A	A	A	B	B	B	B	A	B	B	A	B	B	A	A	A	B	A	A
37634_79	6	82.43	A	B	B	A	B	A	B	B	B	B	A	A	B	A	A	A	B	B	A	A	A	A	B	B	B	B	B	B	A	A	A	B	B	B	B	A	B	B	A	B	B	A	A	A	B	A	A
37634_41	6	82.43	A	B	B	A	B	A	B	B	B	B	A	A	B	A	A	A	B	B	A	A	A	A	B	B	B	B	B	B	A	A	A	B	B	B	B	A	B	B	A	B	B	A	A	A	B	A	A
17595_12	6	82.43	A	B	B	A	B	A	B	B	B	B	A	A	B	A	A	A	B	B	A	A	A	A	B	B	B	B	B	B	A	A	A	B	B	B	B	A	B	B	A	B	B	A	A	A	B	A	A
17595_11	6	82.43	A	B	B	A	B	A	B	B	B	B	A	A	B	A	A	A	B	B	A	A	A	A	B	B	B	B	B	B	A	A	A	B	B	B	B	A	B	B	A	B	B	A	A	A	B	A	A
17595_43	6	82.43	A	B	B	A	B	A	B	B	B	B	A	A	B	A	A	A	B	B	A	A	A	A	B	B	B	B	B	B	A	A	A	B	B	B	B	A	B	B	A	B	B	A	A	A	B	A	A
38067_79	6	84.05	A	B	B	A	B	A	B	B	B	B	A	A	B	A	A	A	B	A	A	A	A	A	B	B	B	B	B	B	A	A	A	A	B	B	B	A	B	B	A	B	B	A	A	A	B	A	A
57707_59	6	84.05	A	B	B	A	B	A	B	B	B	B	A	A	B	A	A	A	B	A	A	A	A	A	B	B	B	B	B	B	A	A	A	A	B	B	B	A	B	B	A	B	B	A	A	A	B	A	A
41353_47	6	84.05	A	B	B	A	B	A	B	B	B	B	A	A	B	A	A	A	B	A	A	A	A	A	B	B	B	B	B	B	A	A	A	A	B	B	B	A	B	B	A	B	B	A	A	A	B	A	A
58673_15	6	84.05	A	B	B	A	B	A	B	B	B	B	A	A	B	A	A	A	B	A	A	A	A	A	B	B	B	B	B	B	A	A	A	A	B	B	B	A	B	B	A	B	B	A	A	A	B	A	A
52133_89	6	84.05	A	B	B	A	B	A	B	B	B	B	A	A	B	A	A	A	B	A	A	A	A	A	B	B	B	B	B	B	A	A	A	A	B	B	B	A	B	B	A	B	B	A	A	A	B	A	A
14868_22	6	84.45	A	B	B	A	B	A	B	B	B	B	A	A	B	A	A	A	B	A	A	A	A	A	B	B	B	B	B	B	A	A	A	A	B	B	B	A	B	B	-	B	B	A	A	A	B	A	A
27355_65	6	84.85	A	B	B	A	B	A	B	B	B	B	A	A	B	A	A	A	B	A	A	A	A	A	B	B	B	-	B	B	A	A	A	A	B	B	B	A	B	B	-	B	B	A	A	A	B	A	A
19732_54	6	88.49	A	B	B	A	B	A	B	B	B	B	A	A	B	B	A	A	B	A	A	A	B	A	B	B	B	A	B	B	A	A	A	A	B	B	B	A	B	B	B	B	B	A	A	A	B	A	A
19732_6	6	88.49	A	B	B	A	B	A	B	B	B	B	A	A	B	B	A	A	B	A	A	A	B	A	B	B	B	A	B	B	A	A	A	A	B	B	B	A	B	B	B	B	B	A	A	A	B	A	A
19732_43	6	88.49	A	B	B	A	B	A	B	B	B	B	A	A	B	B	A	A	B	A	A	A	B	A	B	B	B	A	B	B	A	A	A	A	B	B	B	A	B	B	B	B	B	A	A	A	B	A	A
65580_65	6	88.89	A	B	B	A	B	A	B	B	B	B	A	A	B	B	A	A	B	A	A	A	B	A	B	B	B	A	B	B	A	A	A	A	B	B	B	A	B	B	B	B	B	A	A	A	B	A	A
65580_36	6	88.89	A	B	B	A	B	A	B	B	B	B	A	A	B	B	A	A	B	A	A	A	B	A	B	B	B	A	B	B	A	A	A	A	B	B	B	A	B	B	B	B	B	A	A	A	B	A	A
91453_50	6	88.89	A	B	B	A	B	A	B	B	B	B	A	A	B	B	A	A	B	A	A	A	B	A	B	B	B	A	B	B	A	A	A	A	B	B	B	A	B	B	B	B	B	A	A	A	B	A	A
64005_69	6	89.29	A	B	B	A	B	A	B	B	B	B	A	A	B	B	A	A	B	A	A	A	B	A	B	B	B	A	B	B	A	A	A	A	B	B	B	A	-	B	B	B	B	A	A	A	B	A	A
21325_83	6	95.37	A	B	B	A	B	A	A	B	B	B	A	A	B	B	A	A	B	A	A	A	B	A	B	B	B	A	B	B	A	A	A	A	B	B	B	A	A	B	B	B	B	A	A	A	B	A	B
22097_89	6	95.78	A	B	B	A	B	A	A	B	B	B	A	A	B	B	A	A	B	A	A	A	B	A	B	B	B	A	B	B	A	A	A	A	B	B	B	A	A	B	B	B	B	A	A	A	B	A	B
10352_55	6	95.78	A	B	B	A	B	A	A	B	B	B	A	A	B	B	A	A	B	A	A	A	B	A	B	B	B	A	B	B	A	A	A	A	B	B	B	A	A	B	B	B	B	A	A	A	B	A	B
81208_24	6	96.18	A	B	B	A	B	A	A	B	B	B	A	A	B	B	A	A	B	A	A	A	B	A	B	B	B	A	B	B	A	A	A	A	B	B	B	A	A	B	B	B	B	A	A	A	B	A	B
25288_18	6	98.6	A	B	B	A	B	A	A	B	B	B	A	A	B	B	A	A	B	A	A	A	B	A	B	B	B	A	B	B	B	A	A	A	B	B	B	A	A	B	B	B	B	A	A	A	B	A	B
35902_62	6	98.6	A	B	B	A	B	A	A	B	B	B	A	A	B	B	A	A	B	A	A	A	B	A	B	B	B	A	B	B	B	A	A	A	B	B	B	A	A	B	B	B	B	A	A	A	B	A	B
34527_38	6	98.6	A	B	B	A	B	A	A	B	B	B	A	A	B	B	A	A	B	A	A	A	B	A	B	B	B	A	B	B	B	A	A	A	B	B	B	A	A	B	B	B	B	A	A	A	B	A	B
15852_41	6	99	A	B	B	A	B	A	A	B	B	B	A	A	B	B	A	A	B	A	A	A	B	A	B	B	B	A	B	B	B	A	A	A	B	B	B	A	A	B	B	B	B	A	A	A	B	A	B
74323_60	6	107.14	A	B	B	A	B	A	A	B	B	B	A	A	B	B	A	A	B	A	A	A	B	A	B	B	B	A	B	B	B	A	A	A	A	A	B	A	A	B	B	A	B	A	A	A	A	A	B
37167_33	6	109.56	A	B	B	A	B	A	A	B	B	B	A	A	A	B	A	A	B	A	A	A	B	A	B	B	B	A	B	B	B	A	A	A	A	A	B	A	A	B	B	A	B	A	A	A	A	A	B
3781_15	6	109.96	A	B	B	A	B	A	A	B	B	B	A	A	A	B	A	A	B	A	A	A	B	A	B	B	B	A	B	B	B	A	A	A	A	A	B	A	A	B	B	A	B	A	A	A	A	A	B
30146_59	6	116.45	A	B	-	A	B	A	A	B	B	B	A	A	A	B	B	A	B	A	A	A	B	A	B	B	B	A	B	B	B	A	A	A	A	A	B	A	A	B	B	A	B	A	A	A	A	A	B
30146_61	6	116.45	A	B	-	A	B	A	A	B	B	B	A	A	A	B	B	A	B	A	A	A	B	A	B	B	B	A	B	B	B	A	A	A	A	A	B	A	A	B	B	A	B	A	A	A	A	A	B
51755_42	6	116.85	A	B	-	A	B	A	A	B	B	B	A	A	A	B	B	A	B	A	A	A	B	A	B	B	B	A	B	B	B	A	A	A	A	A	B	A	A	B	B	A	B	A	A	A	A	A	B
87121_34	6	117.26	A	B	A	A	B	A	A	B	B	B	A	A	A	B	B	A	B	A	A	A	B	A	B	B	B	A	B	B	B	A	A	A	A	A	B	A	A	B	B	A	B	A	A	A	A	A	B
29764_52	6	117.26	A	B	A	A	B	A	A	B	B	B	A	A	A	B	B	A	B	A	A	A	B	A	B	B	B	A	B	B	B	A	A	A	A	A	B	A	A	B	B	A	B	A	A	A	A	A	B
29764_37	6	117.26	A	B	A	A	B	A	A	B	B	B	A	A	A	B	B	A	B	A	A	A	B	A	B	B	B	A	B	B	B	A	A	A	A	A	B	A	A	B	B	A	B	A	A	A	A	A	B
84667_8	6	117.26	A	B	A	A	B	A	A	B	B	B	A	A	A	B	B	A	B	A	A	A	B	A	B	B	B	A	B	B	B	A	A	A	A	A	B	A	A	B	B	A	B	A	A	A	A	A	B
91172_17	6	117.26	A	B	A	A	B	A	A	B	B	B	A	A	A	B	B	A	B	A	A	A	B	A	B	B	B	A	B	B	B	A	A	A	A	A	B	A	A	B	B	A	B	A	A	A	A	A	B
49632_73	6	117.26	A	B	A	A	B	A	A	B	B	B	A	A	A	B	B	A	B	A	A	A	B	A	B	B	B	A	B	B	B	A	A	A	A	A	B	A	A	B	B	A	B	A	A	A	A	A	B
97093_63	6	117.26	A	B	A	A	B	A	A	B	B	B	A	A	A	B	B	A	B	A	A	A	B	A	B	B	B	A	B	B	B	A	A	A	A	A	B	A	A	B	B	A	B	A	A	A	A	A	B
26796_17	6	117.26	A	B	A	A	B	A	A	B	B	B	A	A	A	B	B	A	B	A	A	A	B	A	B	B	B	A	B	B	B	A	A	A	A	A	B	A	A	B	B	A	B	A	A	A	A	A	B
96838_75	6	118.87	A	B	A	A	B	A	A	B	B	B	A	A	A	B	B	A	B	A	B	A	B	A	B	B	B	A	B	B	B	A	A	A	A	A	B	A	A	B	B	A	B	A	A	A	A	A	B
11693_16	6	118.87	A	B	A	A	B	A	A	B	B	B	A	A	A	B	B	A	B	A	B	A	B	A	B	B	B	A	B	B	B	A	A	A	A	A	B	A	A	B	B	A	B	A	A	A	A	A	B
86787_62	6	119.27	A	B	A	A	B	A	A	B	B	B	A	A	A	B	B	A	B	A	B	A	B	A	B	B	B	A	B	B	B	A	A	A	A	A	B	A	A	B	B	A	B	A	A	A	A	A	B
21795_93	6	124.94	A	B	A	A	B	A	A	B	B	B	B	A	A	B	B	A	B	A	B	A	A	A	B	B	B	A	B	B	B	A	A	A	A	A	B	A	A	B	B	A	B	A	A	A	A	A	B
14226_35	6	125.35	A	B	A	A	B	A	A	B	B	B	B	A	A	B	B	A	B	A	B	A	A	A	B	B	B	A	B	B	B	A	A	A	A	A	B	A	A	B	B	A	B	A	A	A	A	A	B
53760_29	6	125.75	A	B	A	A	B	A	A	B	B	B	B	A	A	B	B	A	B	A	B	A	A	A	B	B	B	A	B	B	B	-	A	A	A	A	B	A	A	B	B	A	B	A	A	A	A	A	B
53760_11	6	125.75	A	B	A	A	B	A	A	B	B	B	B	A	A	B	B	A	B	A	B	A	A	A	B	B	B	A	B	B	B	-	A	A	A	A	B	A	A	B	B	A	B	A	A	A	A	A	B
23401_50	6	127.36	A	B	A	A	B	A	A	B	B	B	B	A	A	B	B	A	B	-	B	A	A	A	B	B	B	A	B	B	B	B	A	B	A	A	B	A	A	B	B	A	B	A	A	A	A	A	B
23401_63	6	127.36	A	B	A	A	B	A	A	B	B	B	B	A	A	B	B	A	B	-	B	A	A	A	B	B	B	A	B	B	B	B	A	B	A	A	B	A	A	B	B	A	B	A	A	A	A	A	B
36328_99	6	127.77	A	B	A	A	B	A	A	B	B	B	B	A	A	B	B	A	B	B	B	A	A	A	B	B	B	A	B	B	B	B	A	B	A	A	B	A	A	B	B	A	B	A	A	A	A	A	B
25468_85	6	127.77	A	B	A	A	B	A	A	B	B	B	B	A	A	B	B	A	B	B	B	A	A	A	B	B	B	A	B	B	B	B	A	B	A	A	B	A	A	B	B	A	B	A	A	A	A	A	B
21383_70	6	127.77	A	B	A	A	B	A	A	B	B	B	B	A	A	B	B	A	B	B	B	A	A	A	B	B	B	A	B	B	B	B	A	B	A	A	B	A	A	B	B	A	B	A	A	A	A	A	B
21383_47	6	127.77	A	B	A	A	B	A	A	B	B	B	B	A	A	B	B	A	B	B	B	A	A	A	B	B	B	A	B	B	B	B	A	B	A	A	B	A	A	B	B	A	B	A	A	A	A	A	B
95204_70	6	127.77	A	B	A	A	B	A	A	B	B	B	B	A	A	B	B	A	B	B	B	A	A	A	B	B	B	A	B	B	B	B	A	B	A	A	B	A	A	B	B	A	B	A	A	A	A	A	B
11011_55	6	127.77	A	B	A	A	B	A	A	B	B	B	B	A	A	B	B	A	B	B	B	A	A	A	B	B	B	A	B	B	B	B	A	B	A	A	B	A	A	B	B	A	B	A	A	A	A	A	B
55193_84	6	127.77	A	B	A	A	B	A	A	B	B	B	B	A	A	B	B	A	B	B	B	A	A	A	B	B	B	A	B	B	B	B	A	B	A	A	B	A	A	B	B	A	B	A	A	A	A	A	B
60274_50	6	127.77	A	B	A	A	B	A	A	B	B	B	B	A	A	B	B	A	B	B	B	A	A	A	B	B	B	A	B	B	B	B	A	B	A	A	B	A	A	B	B	A	B	A	A	A	A	A	B
26046_18	6	127.77	A	B	A	A	B	A	A	B	B	B	B	A	A	B	B	A	B	B	B	A	A	A	B	B	B	A	B	B	B	B	A	B	A	A	B	A	A	B	B	A	B	A	A	A	A	A	B
7090_16	6	127.77	A	B	A	A	B	A	A	B	B	B	B	A	A	B	B	A	B	B	B	A	A	A	B	B	B	A	B	B	B	B	A	B	A	A	B	A	A	B	B	A	B	A	A	A	A	A	B
7090_98	6	127.77	A	B	A	A	B	A	A	B	B	B	B	A	A	B	B	A	B	B	B	A	A	A	B	B	B	A	B	B	B	B	A	B	A	A	B	A	A	B	B	A	B	A	A	A	A	A	B
26046_35	6	127.77	A	B	A	A	B	A	A	B	B	B	B	A	A	B	B	A	B	B	B	A	A	A	B	B	B	A	B	B	B	B	A	B	A	A	B	A	A	B	B	A	B	A	A	A	A	A	B
40280_68	6	129.38	A	B	A	A	B	A	A	B	B	B	B	A	A	B	B	A	B	B	B	A	A	A	B	B	B	A	B	B	B	B	A	B	A	A	B	A	A	B	B	A	B	A	A	A	A	A	B
94078_11	6	129.38	A	B	A	A	B	A	A	B	B	B	B	A	A	B	B	A	B	B	B	A	A	A	B	B	B	A	B	B	B	B	A	B	A	A	B	A	A	B	B	A	B	A	A	A	A	A	B
94078_56	6	129.38	A	B	A	A	B	A	A	B	B	B	B	A	A	B	B	A	B	B	B	A	A	A	B	B	B	A	B	B	B	B	A	B	A	A	B	A	A	B	B	A	B	A	A	A	A	A	B
35650_69	6	129.38	A	B	A	A	B	A	A	B	B	B	B	A	A	B	B	A	B	B	B	A	A	A	B	B	B	A	B	B	B	B	A	B	A	A	B	A	A	B	B	A	B	A	A	A	A	A	B
11439_11	6	129.38	A	B	A	A	B	A	A	B	B	B	B	A	A	B	B	A	B	B	B	A	A	A	B	B	B	A	B	B	B	B	A	B	A	A	B	A	A	B	B	A	B	A	A	A	A	A	B
37446_32	6	129.38	A	B	A	A	B	A	A	B	B	B	B	A	A	B	B	A	B	B	B	A	A	A	B	B	B	A	B	B	B	B	A	B	A	A	B	A	A	B	B	A	B	A	A	A	A	A	B
22459_96	7	0	B	B	B	B	A	A	B	A	B	B	A	A	A	B	B	A	A	A	A	A	B	B	A	A	B	B	B	B	A	A	B	A	A	A	B	B	A	A	B	B	B	B	B	A	B	B	B
92964_10	7	0	B	B	B	B	A	A	B	A	B	B	A	A	A	B	B	A	A	A	A	A	B	B	A	A	B	B	B	B	A	A	B	A	A	A	B	B	A	A	B	B	B	B	B	A	B	B	B
8238_76	7	1.61	B	B	B	B	A	A	B	A	B	B	A	A	A	B	B	A	A	A	A	A	B	B	A	A	B	B	B	B	A	A	B	A	A	A	B	B	A	A	B	B	B	B	B	A	B	B	A
25792_69	7	1.61	B	B	B	B	A	A	B	A	B	B	A	A	A	B	B	A	A	A	A	A	B	B	A	A	B	B	B	B	A	A	B	A	A	A	B	B	A	A	B	B	B	B	B	A	B	B	A
25792_25	7	1.61	B	B	B	B	A	A	B	A	B	B	A	A	A	B	B	A	A	A	A	A	B	B	A	A	B	B	B	B	A	A	B	A	A	A	B	B	A	A	B	B	B	B	B	A	B	B	A
54241_94	7	1.61	B	B	B	B	A	A	B	A	B	B	A	A	A	B	B	A	A	A	A	A	B	B	A	A	B	B	B	B	A	A	B	A	A	A	B	B	A	A	B	B	B	B	B	A	B	B	A
1516_21	7	1.61	B	B	B	B	A	A	B	A	B	B	A	A	A	B	B	A	A	A	A	A	B	B	A	A	B	B	B	B	A	A	B	A	A	A	B	B	A	A	B	B	B	B	B	A	B	B	A
62971_55	7	1.61	B	B	B	B	A	A	B	A	B	B	A	A	A	B	B	A	A	A	A	A	B	B	A	A	B	B	B	B	A	A	B	A	A	A	B	B	A	A	B	B	B	B	B	A	B	B	A
95791_22	7	2.02	B	B	B	B	A	A	B	A	B	B	A	A	A	B	B	A	A	A	A	A	B	B	A	A	B	B	B	B	A	A	B	A	A	A	B	B	A	A	B	B	B	B	B	A	B	B	A
95791_58	7	2.02	B	B	B	B	A	A	B	A	B	B	A	A	A	B	B	A	A	A	A	A	B	B	A	A	B	B	B	B	A	A	B	A	A	A	B	B	A	A	B	B	B	B	B	A	B	B	A
71324_51	7	3.23	B	B	B	B	A	A	B	A	B	B	A	A	A	B	B	A	A	A	A	A	B	B	A	A	B	B	B	B	A	A	B	A	A	A	B	B	A	A	B	B	B	B	B	A	B	B	A
71324_47	7	3.23	B	B	B	B	A	A	B	A	B	B	A	A	A	B	B	A	A	A	A	A	B	B	A	A	B	B	B	B	A	A	B	A	A	A	B	B	A	A	B	B	B	B	B	A	B	B	A
19931_24	7	7.27	B	B	B	B	A	A	B	A	B	B	A	A	A	B	B	A	A	A	A	A	B	B	A	A	B	B	B	B	A	A	B	A	A	A	B	B	A	A	B	B	B	B	B	A	B	B	A
5589_93	7	7.27	B	B	B	B	A	A	B	A	B	B	A	A	A	B	B	A	A	A	A	A	B	B	A	A	B	B	B	B	A	A	B	A	A	A	B	B	A	A	B	B	B	B	B	A	B	B	A
39018_99	7	7.27	B	B	B	B	A	A	B	A	B	B	A	A	A	B	B	A	A	A	A	A	B	B	A	A	B	B	B	B	A	A	B	A	A	A	B	B	A	A	B	B	B	B	B	A	B	B	A
87657_69	7	7.27	B	B	B	B	A	A	B	A	B	B	A	A	A	B	B	A	A	A	A	A	B	B	A	A	B	B	B	B	A	A	B	A	A	A	B	B	A	A	B	B	B	B	B	A	B	B	A
5589_13	7	7.27	B	B	B	B	A	A	B	A	B	B	A	A	A	B	B	A	A	A	A	A	B	B	A	A	B	B	B	B	A	A	B	A	A	A	B	B	A	A	B	B	B	B	B	A	B	B	A
87657_59	7	7.27	B	B	B	B	A	A	B	A	B	B	A	A	A	B	B	A	A	A	A	A	B	B	A	A	B	B	B	B	A	A	B	A	A	A	B	B	A	A	B	B	B	B	B	A	B	B	A
41113_83	7	12.12	B	B	B	B	A	A	B	A	B	B	A	A	A	B	B	A	A	A	A	A	B	B	A	A	B	B	B	B	B	A	B	A	A	A	B	B	A	B	B	B	B	B	B	A	B	B	A
41113_24	7	12.12	B	B	B	B	A	A	B	A	B	B	A	A	A	B	B	A	A	A	A	A	B	B	A	A	B	B	B	B	B	A	B	A	A	A	B	B	A	B	B	B	B	B	B	A	B	B	A
45542_40	7	12.12	B	B	B	B	A	A	B	A	B	B	A	A	A	B	B	A	A	A	A	A	B	B	A	A	B	B	B	B	B	A	B	A	A	A	B	B	A	B	B	B	B	B	B	A	B	B	A
5879_16	7	13.73	B	B	B	B	A	B	B	A	B	B	A	A	A	B	B	A	A	A	A	A	B	B	A	A	B	B	B	B	B	A	B	A	A	A	B	B	A	B	B	B	B	B	B	A	B	B	A
5879_37	7	13.73	B	B	B	B	A	B	B	A	B	B	A	A	A	B	B	A	A	A	A	A	B	B	A	A	B	B	B	B	B	A	B	A	A	A	B	B	A	B	B	B	B	B	B	A	B	B	A
62976_85	7	16.15	B	B	B	B	A	B	B	A	B	B	A	A	A	B	B	A	A	A	A	A	B	B	A	A	B	B	B	B	B	A	B	A	A	A	B	B	A	B	B	B	A	B	B	A	B	B	A
51459_54	7	20.19	B	B	A	B	A	B	B	A	B	B	A	A	A	B	B	A	A	A	A	A	B	B	A	A	B	B	B	B	B	A	B	A	A	A	B	B	A	B	B	B	A	B	B	A	B	B	A
6546_85	7	22.62	B	B	A	B	A	B	A	A	B	B	A	A	A	B	B	A	A	A	A	A	B	B	A	A	B	B	B	B	B	A	B	A	A	A	B	B	A	B	B	B	A	B	B	A	B	B	A
6546_57	7	22.62	B	B	A	B	A	B	A	A	B	B	A	A	A	B	B	A	A	A	A	A	B	B	A	A	B	B	B	B	B	A	B	A	A	A	B	B	A	B	B	B	A	B	B	A	B	B	A
90484_46	7	23.02	B	B	A	B	A	B	A	A	B	B	A	A	A	B	B	A	A	A	A	A	B	B	A	A	B	B	B	B	B	A	B	A	A	A	B	B	-	B	B	B	A	B	B	A	B	B	A
36672_37	7	40.2	-	B	A	B	A	B	A	B	B	A	A	B	A	B	B	A	A	A	B	A	B	B	A	B	B	B	B	B	B	A	B	A	A	A	B	B	-	B	B	B	A	B	B	A	A	A	A
36672_32	7	40.2	-	B	A	B	A	B	A	B	B	A	A	B	A	B	B	A	A	A	B	A	B	B	A	B	B	B	B	B	B	A	B	A	A	A	B	B	-	B	B	B	A	B	B	A	A	A	A
36672_39	7	40.6	A	B	A	B	A	B	A	B	B	A	A	B	A	B	B	A	A	A	B	A	B	B	A	B	B	B	B	B	B	A	B	A	A	A	B	B	-	B	B	B	A	B	B	A	A	A	A
51833_15	7	41	A	B	A	B	A	B	A	B	B	A	A	B	A	B	B	A	A	A	B	A	B	B	A	B	B	B	B	B	B	A	B	A	A	A	B	B	B	B	B	B	A	B	B	A	A	A	A
88812_52	7	41	A	B	A	B	A	B	A	B	B	A	A	B	A	B	B	A	A	A	B	A	B	B	A	B	B	B	B	B	B	A	B	A	A	A	B	B	B	B	B	B	A	B	B	A	A	A	A
98563_15	7	41	A	B	A	B	A	B	A	B	B	A	A	B	A	B	B	A	A	A	B	A	B	B	A	B	B	B	B	B	B	A	B	A	A	A	B	B	B	B	B	B	A	B	B	A	A	A	A
80665_9	7	41	A	B	A	B	A	B	A	B	B	A	A	B	A	B	B	A	A	A	B	A	B	B	A	B	B	B	B	B	B	A	B	A	A	A	B	B	B	B	B	B	A	B	B	A	A	A	A
44278_13	7	41	A	B	A	B	A	B	A	B	B	A	A	B	A	B	B	A	A	A	B	A	B	B	A	B	B	B	B	B	B	A	B	A	A	A	B	B	B	B	B	B	A	B	B	A	A	A	A
81768_59	7	41	A	B	A	B	A	B	A	B	B	A	A	B	A	B	B	A	A	A	B	A	B	B	A	B	B	B	B	B	B	A	B	A	A	A	B	B	B	B	B	B	A	B	B	A	A	A	A
81768_66	7	41	A	B	A	B	A	B	A	B	B	A	A	B	A	B	B	A	A	A	B	A	B	B	A	B	B	B	B	B	B	A	B	A	A	A	B	B	B	B	B	B	A	B	B	A	A	A	A
25202_19	7	41	A	B	A	B	A	B	A	B	B	A	A	B	A	B	B	A	A	A	B	A	B	B	A	B	B	B	B	B	B	A	B	A	A	A	B	B	B	B	B	B	A	B	B	A	A	A	A
25202_20	7	41	A	B	A	B	A	B	A	B	B	A	A	B	A	B	B	A	A	A	B	A	B	B	A	B	B	B	B	B	B	A	B	A	A	A	B	B	B	B	B	B	A	B	B	A	A	A	A
92872_82	7	41	A	B	A	B	A	B	A	B	B	A	A	B	A	B	B	A	A	A	B	A	B	B	A	B	B	B	B	B	B	A	B	A	A	A	B	B	B	B	B	B	A	B	B	A	A	A	A
92872_83	7	41	A	B	A	B	A	B	A	B	B	A	A	B	A	B	B	A	A	A	B	A	B	B	A	B	B	B	B	B	B	A	B	A	A	A	B	B	B	B	B	B	A	B	B	A	A	A	A
5226_28	7	41	A	B	A	B	A	B	A	B	B	A	A	B	A	B	B	A	A	A	B	A	B	B	A	B	B	B	B	B	B	A	B	A	A	A	B	B	B	B	B	B	A	B	B	A	A	A	A
10748_74	7	41	A	B	A	B	A	B	A	B	B	A	A	B	A	B	B	A	A	A	B	A	B	B	A	B	B	B	B	B	B	A	B	A	A	A	B	B	B	B	B	B	A	B	B	A	A	A	A
94458_23	7	41	A	B	A	B	A	B	A	B	B	A	A	B	A	B	B	A	A	A	B	A	B	B	A	B	B	B	B	B	B	A	B	A	A	A	B	B	B	B	B	B	A	B	B	A	A	A	A
[truncated: 3,599 more rows]
[truncated: 77 more columns]
