# Supplementary material for: A key role for sex chromosomes in the regulation of parthenogenesis in the brown alga Ectocarpus
Source: PLoS Genet. 2019 Jun 13;15(6):e1008211. doi: 10.1371/journal.pgen.1008211 (PMC6592573; doi:10.1371/journal.pgen.1008211)
Supplement: S19 Table — (XLSX) [file pgen.1008211.s020.xlsx]

## Sheet: Sheet1
Table S19. Summary of the sequencing methods used and the data obtained.
Sample code	Sample name	Type of expt.	Species	sex	Sequencing method	Reads	Bases	Read length	Trimming method	Reads after trimming	Accession number	Reference
GPO-44	RB1 male	WGS	E. siliculosus (Naples)	m	HiSeq 2500, 2x125nt paired-end1/10th lane	36003088	4500386000	125	Trimmomatic (leading and trailing bases with quality below 3 and the first 12 bases were removed, minimum read length 50bp) (Bolger et al., 2014).	34022717	SRR5026351	Lipinska et al. 2017
GPO-45	EA1 female	WGS	E. siliculosus (Naples)	f	HiSeq 2500, 2x125nt paired-end1/10th lane	33941068	4242633500	125	Trimmomatic (leading and trailing bases with quality below 3 and the first 12 bases were removed, minimum read length 50bp) (Bolger et al., 2014).	27488661	SRR5026352	Lipinska et al. 2017
GPO-47	NZKU32-22-21	RNAseq	Ectocarpus sp1	f	Hiseq 2000 2x125bp	77154180	19288545000	125	Trimmomatic (leading and trailing bases with quality below 3 and the first 12 bases were removed, minimum read length 50bp) (Bolger et al., 2014).	74403475	SRR5242548	Arun et al. 2019
GPO-48	NZKU32-22-21	RNAseq	Ectocarpus sp1	f	Hiseq 2000 2x125bp	69727918	17431979500	125	Trimmomatic (leading and trailing bases with quality below 3 and the first 12 bases were removed, minimum read length 50bp) (Bolger et al., 2014).	67111327	SRR5242549	Arun et al. 2019
GPO-49	NZKU1_3	RNAseq	Ectocarpus sp1	m	Hiseq 2000 2x125bp	80290156	20072539000	125	Trimmomatic (leading and trailing bases with quality below 3 and the first 12 bases were removed, minimum read length 50bp) (Bolger et al., 2014).	77706747	SRR5242551	Arun et al. 2019
GPO-50	NZKU1_3	RNAseq	Ectocarpus sp1	m	Hiseq 2000 2x125bp	74001348	18500337000	125	Trimmomatic (leading and trailing bases with quality below 3 and the first 12 bases were removed, minimum read length 50bp) (Bolger et al., 2014).	71714947	SRR5242552	Arun et al. 2019
Arun A, Coelho SM, Peters AF, et al. Convergent recruitment of TALE homeodomain life cycle regulators to direct sporophyte development in land plants and brown algae. Elife. 2019;8:e43101. Published 2019 Jan 15. doi:10.7554/eLife.43101
Lipinska AP, Toda NRT, Heesch S, Peters AF, Cock JM, Coelho SM. Multiple gene movements into and out of haploid sex chromosomes. Genome Biol. 2017;18(1):104. Published 2017 Jun 8. doi:10.1186/s13059-017-1201-7
Bolger AM, Lohse M, Usadel B. Trimmomatic: a flexible trimmer for Illumina sequence data. Bioinforma Oxf Engl. 2014;30: 2114–2120. doi:10.1093/bioinformatics/btu170
